# Supplementary material for: Visual Strategies for Guiding Gaze Sequences and Attention in Yi Symbols: Eye-Tracking Insights
Source: J Eye Mov Res. 2025 Oct 16;18(5):57. doi: 10.3390/jemr18050057 (PMC12565636; doi:10.3390/jemr18050057)
Supplement: Supplementary file 1 [file jemr-18-00057-s001.zip]

Archive with 1 entries (1 files):
- jemr-3866682-supplementary.xlsx
