# Supplementary material for: Visual Strategies for Guiding Gaze Sequences and Attention in Yi Symbols: Eye-Tracking Insights
Source: J Eye Mov Res. 2025 Oct 16;18(5):57. doi: 10.3390/jemr18050057 (PMC12565636; doi:10.3390/jemr18050057)
Supplement: Supplementary file 1 [file jemr-18-00057-s001.zip › jemr-3866682-supplementary.xlsx]

## Sheet: BrightTTFF
Trial	Subject	Area of Interest	AOI Order	Start Time [ms]	End Time [ms]	Duration Before [ms]	Dwell Time [ms]	Glance Duration [ms]	Diversion Duration [ms]	First Fixation Duration [ms]	Glances Count	Fixation Count	Appearance Count	Visible Time [ms]	Dwell Time [%]	Fixation Time [ms]	Fixation Time [%]		TTFF	SD
Trial002	subj1	C	1	0	4476	438.6	1153.65	1213.41	1392.42	696.27	2	2	1	4476.56	25.77	1153.65	25.77	C	241.636	159.073
Trial002	subj10	C	1	0	4484	1057.26	358.13	596.76	775.77	258.63	2	2	1	4484.84	7.99	358.13	7.99	B	253.911	176.672
Trial002	subj11	C	1	0	4484	-	0	0	0	0	0	0	1	4484.9	0	0	0	A	187.205	151.8
Trial002	subj12	C	1	0	4487	866.82	1253.37	1452.26	1551.76	119.38	2	4	1	4487.02	27.93	1114	24.83
Trial002	subj13	C	1	0	4487	350.1	1452.03	1710.53	1889.66	139.25	4	4	1	4487.42	32.36	1452.03	32.36
Trial002	subj14	C	1	0	4473	821.61	974.89	1054.4	1074.28	119.37	2	5	1	4473.68	21.79	915.01	20.45
Trial002	subj15	C	1	0	4479	1694.51	1054.27	1054.27	1133.89	338.13	2	4	1	4479.19	23.54	1014.39	22.65
Trial002	subj16	C	1	0	4490	950.17	1213.28	1392.3	1551.43	457.51	3	3	1	4490.74	27.02	1213.28	27.02
Trial002	subj17	C	1	0	4489	829.44	2068.67	2148.29	2227.78	417.76	3	5	1	4489.38	46.08	1889.67	42.09
Trial002	subj18	C	1	0	4490	491.93	1273.02	1332.77	1471.89	497.26	3	3	1	4490.02	28.35	1273.02	28.35
Trial002	subj19	C	1	0	4490	-	0	0	0	0	0	0	1	4490.33	0	0	0
Trial002	subj1	C	1	0	4490	74.59	218.68	218.68	298.3	218.68	1	1	1	4490.34	4.87	218.68	4.87
Trial002	subj20	C	1	0	4484	526.26	2784.69	2884.19	2923.93	298.38	2	11	1	4484.59	62.09	2486.44	55.44
Trial002	subj21	C	1	0	4487	619.61	1471.9	1591.4	1651.17	457.38	3	4	1	4487.93	32.8	1372.39	30.58
Trial002	subj22	C	1	0	4483	1380.44	298.38	298.38	338.13	298.38	1	1	1	4483.37	6.66	298.38	6.66
Trial002	subj23	C	1	0	4490	-	0	39.73	39.73	0	0	0	1	4490.63	0	0	0
Trial002	subj24	C	1	0	4489	431.97	1929.49	2088.58	2347.1	178.99	4	8	1	4489.78	42.98	1869.75	41.64
Trial002	subj25	C	1	0	4487	906.94	1830.07	1869.82	2088.55	238.77	3	5	1	4487.4	40.78	1790.31	39.9
Trial002	subj26	C	1	0	4489	412.12	1730.66	1849.88	1949.38	198.99	3	4	1	4489.82	38.55	1710.78	38.1
Trial002	subj27	C	1	0	4488	609.74	735.9	835.28	1014.41	99.5	4	5	1	4488.55	16.4	716.01	15.95
Trial002	subj28	C	1	0	4490	532.05	2287.44	2347.07	2426.57	318.26	3	5	1	4490.38	50.94	2227.81	49.61
Trial002	subj29	C	1	0	4490	-	0	0	0	0	0	0	1	4490.58	0	0	0
Trial002	subj30	C	1	0	4490	393.11	1810.14	2048.91	2287.54	198.87	5	8	1	4490.67	40.31	1750.48	38.98
Trial002	subj31	C	1	0	4474	655.23	1074.13	1213.38	1273	298.37	2	4	1	4474.31	24.01	1014.52	22.67
Trial002	subj32	C	1	0	4478	2708.01	1094.02	1113.9	1153.77	338.24	1	2	1	4478.41	24.43	1074.13	23.98
Trial002	subj33	C	1	0	4487	568.86	994.53	1133.78	1233.17	159.13	3	3	1	4487.44	22.16	994.53	22.16
Trial002	subj34	C	1	0	4473	436	915.01	1014.41	1074.03	119.38	2	3	1	4473.92	20.45	895.12	20.01
Trial002	subj3	C	1	0	4487	2239.53	576.89	676.38	736	318.24	1	2	1	4487.2	12.86	557	12.41
Trial002	subj4	C	1	0	4481	3984.33	497.27	715.89	715.89	99.51	1	1	1	4481.59	11.1	99.51	2.22
Trial002	subj5	C	1	0	4479	839.38	934.89	934.89	1113.89	119.37	1	3	1	4479.44	20.87	477.53	10.66
Trial002	subj6	C	1	0	4476	995.76	536.88	636.38	815.51	298.26	2	2	1	4476.71	11.99	536.88	11.99
Trial002	subj7	C	1	0	4487	1305.25	517.24	556.99	616.8	358.12	2	2	1	4487.81	11.53	517.24	11.53
Trial002	subj8	C	1	0	4475	2168.24	1750.4	1849.91	1889.67	179	1	5	1	4475.53	39.11	1690.79	37.78
Trial002	subj9	C	1	0	4492	1765.65	2109.92	2169.55	2308.8	378.26	2	2	1	4492.58	46.96	2109.92	46.96
							726.21		785.429
Trial002	subj1	B	2	0	4476	2049.89	656.39	775.78	835.53	159.13	1	2	1	4476.56	14.66	636.52	14.22
Trial002	subj10	B	2	0	4484	-	0	0	0	0	0	0	1	4484.84	0	0	0
Trial002	subj11	B	2	0	4484	606.19	397.76	397.76	437.5	159.12	1	2	1	4484.9	8.87	377.88	8.43
Trial002	subj12	B	2	0	4487	2000.6	616.64	616.64	696.26	278.5	1	2	1	4487.02	13.74	596.76	13.3
Trial002	subj13	B	2	0	4487	728.11	994.49	1133.88	1253.13	159.12	3	4	1	4487.42	22.16	895.12	19.95
Trial002	subj14	B	2	0	4473	642.6	676.37	835.52	934.9	139.25	2	3	1	4473.68	15.12	676.37	15.12
Trial002	subj15	B	2	0	4479	700	1412.16	1531.57	1631.05	696.14	3	4	1	4479.19	31.53	1392.28	31.08
Trial002	subj16_a	B	2	0	4490	552.28	1014.66	1233.38	1392.4	338.25	3	3	1	4490.74	22.59	1014.66	22.59
Trial002	subj17	B	2	0	4489	1286.94	437.51	536.89	596.64	218.76	2	2	1	4489.38	9.75	437.51	9.75
Trial002	subj18	B	2	0	4490	1784.84	417.65	537.14	636.63	159.13	2	2	1	4490.02	9.3	417.65	9.3
Trial002	subj19	B	2	0	4490	2720.05	497.27	576.78	696.14	258.51	2	2	1	4490.33	11.07	497.27	11.07
Trial002	subj1	B	2	0	4490	2182.91	1213.4	1233.28	1293.03	934.9	1	2	1	4490.34	27.02	1193.4	26.58
Trial002	subj20	B	2	0	4484	864.38	198.89	198.89	238.77	198.89	1	1	1	4484.59	4.43	198.89	4.43
Trial002	subj21	B	2	0	4487	1116.87	556.89	656.51	735.99	198.88	2	2	1	4487.93	12.41	556.89	12.41
Trial002	subj22	B	2	0	4483	724.05	735.99	815.46	974.46	218.75	3	4	1	4483.37	16.42	716.11	15.97
Trial002	subj23	B	2	0	4490	-	0	39.75	39.75	0	0	0	1	4490.63	0	0	0
Trial002	subj24	B	2	0	4489	4211.3	278.49	318.25	318.25	278.49	1	1	1	4489.78	6.2	278.49	6.2
Trial002	subj25	B	2	0	4487	568.82	616.63	795.64	875.15	298.37	2	3	1	4487.4	13.74	616.63	13.74
Trial002	subj26	B	2	0	4489	670.74	1173.54	1292.9	1372.4	318.26	3	4	1	4489.82	26.14	1153.55	25.69
Trial002	subj27	B	2	0	4488	748.99	1352.51	1531.64	1730.53	198.88	5	6	1	4488.55	30.13	1332.62	29.69
Trial002	subj28	B	2	0	4490	890.06	1153.79	1233.29	1233.29	596.76	2	2	1	4490.38	25.69	1153.79	25.69
Trial002	subj29	B	2	0	4490	651.63	576.88	696.36	755.98	159.13	2	3	1	4490.58	12.85	557.01	12.4
Trial002	subj30	B	2	0	4490	830.59	736.04	915.02	994.52	258.63	3	3	1	4490.67	16.39	696.29	15.51
Trial002	subj31	B	2	0	4474	993.36	1472.03	1670.92	1869.82	179	2	4	1	4474.31	32.9	1452.17	32.46
Trial002	subj32	B	2	0	4478	767.71	636.53	855.24	954.74	238.63	2	3	1	4478.41	14.21	616.64	13.77
Trial002	subj33	B	2	0	4487	767.74	736.12	835.5	934.87	338.24	2	2	1	4487.44	16.4	736.12	16.4
Trial002	subj34	B	2	0	4473	575.25	835.51	955	1074.26	218.85	4	4	1	4473.92	18.68	835.51	18.68
Trial002	subj3	B	2	0	4487	906.88	1034.28	1193.52	1372.53	179	3	3	1	4487.2	23.05	1034.28	23.05
Trial002	subj4	B	2	0	4481	3208.57	457.5	577	676.38	298.38	1	2	1	4481.59	10.21	457.5	10.21
Trial002	subj5	B	2	0	4479	2709.03	218.89	815.52	875.16	218.89	1	1	1	4479.44	4.89	218.89	4.89
Trial002	subj6	B	2	0	4476	856.51	2227.8	2426.68	2546.05	99.38	3	9	1	4476.71	49.76	2068.54	46.21
Trial002	subj7	B	2	0	4487	648.86	775.89	915.03	1034.32	238.75	3	3	1	4487.81	17.29	775.89	17.29
Trial002	subj8	B	2	0	4475	437.57	457.53	676.25	835.53	159.14	2	3	1	4475.53	10.22	457.53	10.22
Trial002	subj9	B	2	0	4492	2283.16	238.88	378.13	378.13	238.88	1	1	1	4492.58	5.32	238.88	5.32
							465.809		465.809
Trial002	subj1	A	3	0	4476	1274.12	1869.78	2048.78	2168.17	377.88	2	7	1	4476.56	41.77	1511.62	33.77
Trial002	subj10	A	3	0	4484	579.88	2446.54	2585.8	2625.55	298.37	2	5	1	4484.84	54.55	2227.78	49.67
Trial002	subj11	A	3	0	4484	287.95	1909.52	1989	2048.76	278.35	3	6	1	4484.9	42.58	1790.29	39.92
Trial002	subj12	A	3	0	4487	1582.96	576.76	755.89	934.8	318.26	3	3	1	4487.02	12.85	576.76	12.85
Trial002	subj13	A	3	0	4487	529.1	616.64	716.14	915.15	139.24	2	3	1	4487.42	13.74	596.77	13.3
Trial002	subj14	A	3	0	4473	2623.76	835.39	895.01	934.77	835.39	1	1	1	4473.68	18.67	835.39	18.67
Trial002	subj15	A	3	0	4479	341.85	895.14	974.76	1173.63	159.14	3	3	1	4479.19	19.98	895.14	19.98
Trial002	subj16_a	A	3	0	4490	413.03	576.89	676.39	775.75	99.5	2	2	1	4490.74	12.85	576.89	12.85
Trial002	subj17	A	3	0	4489	1565.45	556.88	656.38	755.89	278.38	2	2	1	4489.38	12.4	556.88	12.4
Trial002	subj18	A	3	0	4490	1048.83	915.13	1054.26	1133.77	238.74	3	3	1	4490.02	20.38	915.13	20.38
Trial002	subj19	A	3	0	4490	-	0	0	0	0	0	0	1	4490.33	0	0	0
Trial002	subj1	A	3	0	4490	372.89	1790.16	1929.52	2009.02	238.62	2	4	1	4490.34	39.87	1750.41	38.98
Trial002	subj20	A	3	0	4484	-	0	0	0	0	0	0	1	4484.59	0	0	0
Trial002	subj21	A	3	0	4487	440.48	1113.92	1153.66	1293.16	139.25	4	5	1	4487.93	24.82	1094.04	24.38
Trial002	subj22	A	3	0	4483	385.94	1611.34	1849.96	2008.91	119.24	3	5	1	4483.37	35.94	1591.34	35.49
Trial002	subj23	A	3	0	4490	1069.44	198.87	198.87	258.5	198.87	1	1	1	4490.63	4.43	198.87	4.43
Trial002	subj24	A	3	0	4489	2162.49	119.38	238.76	258.63	119.38	1	1	1	4489.78	2.66	119.38	2.66
Trial002	subj25	A	3	0	4487	1185.45	835.51	1054.23	1253.11	298.38	3	3	1	4487.4	18.62	835.51	18.62
Trial002	subj26	A	3	0	4489	-	0	0	0	0	0	0	1	4489.82	0	0	0
Trial002	subj27	A	3	0	4488	2718.28	656.36	756	855.38	338.12	2	3	1	4488.55	14.62	616.62	13.74
Trial002	subj28	A	3	0	4490	-	0	0	0	0	0	0	1	4490.38	0	0	0
Trial002	subj29	A	3	0	4490	1089.25	179.01	218.76	258.52	179.01	1	1	1	4490.58	3.99	179.01	3.99
Trial002	subj30	A	3	0	4490	631.72	497.25	596.64	735.9	159.12	3	3	1	4490.67	11.07	497.25	11.07
Trial002	subj31	A	3	0	4474	376.74	636.5	676.25	974.63	139.24	2	3	1	4474.31	14.23	616.63	13.78
Trial002	subj32	A	3	0	4478	548.84	875.17	1034.36	1272.95	139.28	3	4	1	4478.41	19.54	855.28	19.1
Trial002	subj33	A	3	0	4487	389.86	1352.54	1511.67	1611.17	139.24	3	4	1	4487.44	30.14	1352.54	30.14
Trial002	subj34	A	3	0	4473	833.85	298.36	437.49	656.26	139.24	2	2	1	4473.92	6.67	298.36	6.67
Trial002	subj3	A	3	0	4487	369.75	656.64	954.9	1054.28	218.87	4	4	1	4487.2	14.63	656.64	14.63
Trial002	subj4	A	3	0	4481	-	0	99.37	99.37	0	0	0	1	4481.59	0	0	0
Trial002	subj5	A	3	0	4479	1953.27	358.12	596.74	1233.13	159.11	2	2	1	4479.44	7.99	358.12	7.99
Trial002	subj6	A	3	0	4476	438.75	119.38	119.38	139.26	119.38	1	1	1	4476.71	2.67	119.38	2.67
Trial002	subj7	A	3	0	4487	469.86	2187.84	2406.69	2585.57	139.25	6	8	1	4487.81	48.75	2148.09	47.86
Trial002	subj8	A	3	0	4475	716.1	1153.75	1273.15	1392.41	159.11	2	3	1	4475.53	25.78	1133.88	25.33
Trial002	subj9	A	3	0	4492	412.24	995.28	1015.15	1114.66	199.01	2	4	1	4492.58	22.15	855.9	19.05
							672.338

## Sheet: Brightdwell
Stimulus	Area of Interest	AOI Order	Start Time [ms]	End Time [ms]	Duration Before Total [ms]	Duration Before Average [ms]	Duration Before Maximum [ms]	Duration Before Minimum [ms]	Dwell Time Total [ms]	Dwell Time Average [ms]	Dwell Time Maximum [ms]	Dwell Time Minimum [ms]	Glance Duration Total [ms]	Glance Duration Average [ms]	Glance Duration Maximum [ms]	Glance Duration Minimum [ms]	Diversion Duration Total [ms]	Diversion Duration Average [ms]	Diversion Duration Maximum [ms]	Diversion Duration Minimum [ms]	First Fixation Duration Total [ms]	First Fixation Duration Average [ms]	First Fixation Duration Maximum [ms]	First Fixation Duration Minimum [ms]	Glances Count Total	Glances Count Average	Glances Count Maximum	Glances Count Minimum	Fixation Count Total	Fixation Count Average	Fixation Count Maximum	Fixation Count Minimum	Appearance Count Total	Appearance Count Average	Appearance Count Maximum	Appearance Count Minimum	Visible Time Total [ms]	Visible Time Average [ms]	Visible Time Maximum [ms]	Visible Time Minimum [ms]	Dwell Time Total [%]	Dwell Time Average [%]	Dwell Time Maximum [%]	Dwell Time Minimum [%]	Fixation Time Total [ms]	Fixation Time Average [ms]	Fixation Time Maximum [ms]	Fixation Time Minimum [ms]	Fixation Time Total [%]
color1.jpg	C	1	0	4492	31053.5	1035.12	3984.33	74.59	36899.8	1085.29	2784.69	0	40042.4	1177.72	2884.19	0	43364.2	1275.42	2923.93	0	8215.65	241.64	696.27	99.5	70	2.06	5	0	113	3.32	11	0	34	1	1	1	152493	4485.09	4492.58	4473.68	822.66	24.2	62.09	0	34791.4	1023.28	2486.44	0	775.63
color1.jpg	B	2	0	4492	40686.4	1271.45	4211.3	437.57	24804.9	729.56	2227.8	0	29201.1	858.86	2426.68	0	32224.1	947.77	2546.05	0	8632.94	253.91	934.9	99.38	69	2.03	5	0	92	2.71	9	0	34	1	1	1	152493	4485.09	4492.58	4473.68	553.16	16.27	49.76	0	24287.6	714.34	2068.54	0	541.62
color1.jpg	A	3	0	4492	26812.1	924.56	2718.28	287.95	26834	789.24	2446.54	0	30474	896.29	2585.8	0	34531	1015.62	2625.55	0	6364.96	187.2	835.39	99.5	70	2.06	6	0	96	2.82	8	0	34	1	1	1	152493	4485.09	4492.58	4473.68	598.35	17.6	54.55	0	25759.9	757.64	2227.78	0	574.39
										190.504
[truncated: 5 more columns]

## Sheet: dullTTFF
Trial	Subject	Area of Interest	Duration Before [ms]	Dwell Time [ms]	Glance Duration [ms]	Diversion Duration [ms]	First Fixation Duration [ms]	Glances Count	Fixation Count	Appearance Count	Visible Time [ms]	Dwell Time [%]	Fixation Time [ms]	Fixation Time [%]		TTFF	SD
Trial006	subj2	C	311.54	1014.49	1094.01	1213.28	596.75	2	4	1	4488.74	22.6	935	20.83	C	261.513	203.45
Trial006	subj10	C	494.3	1650.89	1710.51	1810.13	139.14	3	5	1	4477.14	36.87	1431.91	31.98	B	252.638	140.498
Trial006	subj11	C	-	0	0	0	0	0	0	1	4490.25	0	0	0	A	308.311	363.592
Trial006	subj12	C	3198.48	656.39	755.89	974.64	298.38	1	3	1	4451.62	14.74	616.64	13.85
Trial006	subj13	C	312.15	1451.89	1610.83	1809.82	218.72	5	6	1	4489.2	32.34	1431.9	31.9
Trial006	subj14	C	255.77	1054.15	1094	1094	179.02	2	3	1	4477.6	23.54	954.77	21.32
Trial006	subj15	C	2248.19	1074.14	1094.01	1173.52	576.88	2	2	1	4495.86	23.89	1074.14	23.89
Trial006	subj16_a	C	364.63	1133.78	1193.49	1233.24	795.64	1	3	1	4482.09	25.3	1094.04	24.41
Trial006	subj17	C	745.17	2187.91	2287.4	2347.03	775.76	2	4	1	4484.61	48.79	2168.04	48.34
Trial006	subj18	C	325.63	1969.37	2188.19	2446.67	238.7	6	6	1	4482.91	43.93	1889.74	42.15
Trial006	subj19	C	-	0	119.37	119.37	0	0	0	1	4480.76	0	0	0
Trial006	subj1	C	3741.97	736.03	775.77	795.64	139.26	2	3	1	4497.87	16.36	397.9	8.85
Trial006	subj20	C	382.33	2943.94	3023.36	3063.24	159.13	2	8	1	4479.92	65.71	2864.32	63.94
Trial006	subj21	C	425.57	875.28	1054.13	1173.51	99.5	3	3	1	4483.4	19.52	875.28	19.52
Trial006	subj22	C	-	0	0	0	0	0	0	1	4489.45	0	0	0
Trial006	subj23	C	848.3	198.87	238.62	358.01	198.87	1	1	1	4488.38	4.43	198.87	4.43
Trial006	subj24	C	343.26	2088.54	2247.67	2406.8	238.75	4	7	1	4480.58	46.61	2028.78	45.28
Trial006	subj25	C	1148.16	2367.05	2367.05	2426.68	218.88	2	8	1	4489.85	52.72	2287.46	50.95
Trial006	subj26	C	383.37	596.74	676.35	716.12	198.85	2	2	1	4480.92	13.32	596.74	13.32
Trial006	subj27	C	325.3	1153.63	1273.01	1392.51	159.12	4	5	1	4483.99	25.73	1133.76	25.28
Trial006	subj28	C	463.72	1790.29	1830	1929.37	417.76	2	4	1	4481.8	39.95	1730.66	38.62
Trial006	subj29	C	106.35	537.01	537.01	596.76	258.65	1	2	1	4482.43	11.98	517.13	11.54
Trial006	subj30	C	893.74	497.25	616.49	656.24	278.49	1	2	1	4485.42	11.09	477.36	10.64
Trial006	subj31	C	543.99	795.76	1034.29	1113.8	218.87	3	4	1	4489.57	17.72	775.76	17.28
Trial006	subj32	C	1925.06	477.38	477.38	517.13	318.25	1	2	1	4490.98	10.63	457.51	10.19
Trial006	subj33	C	405.75	1312.75	1471.76	1650.83	198.89	4	5	1	4483.42	29.28	1292.74	28.83
Trial006	subj34	C	861.59	1253.13	1491.75	1611.13	238.62	4	4	1	4481.77	27.96	1193.39	26.63
Trial006	subj3	C	1494.42	815.53	895.17	954.92	656.39	1	2	1	4478.11	18.21	795.54	17.77
Trial006	subj4	C	474.46	1293.05	1750.55	1909.55	99.51	3	6	1	4472.67	28.91	736.16	16.46
Trial006	subj5	C	890.57	437.63	477.39	537.14	199	1	2	1	4490.9	9.74	397.89	8.86
Trial006	subj6	C	12.65	2128.3	2207.81	2327.14	258.51	5	8	1	4474.45	47.57	2028.68	45.34
Trial006	subj7	C	-	0	0	0	0	0	0	1	4479.38	0	0	0
Trial006	subj8	C	331.17	1074.15	1173.61	1233.24	179	2	4	1	4474.51	24.01	1034.41	23.12
Trial006	subj9	C	1521.03	815.65	915.27	915.27	338.14	2	4	1	4475.22	18.23	755.89	16.89
				738.95
Trial006	subj2	B	967.92	1412.42	1571.54	1670.9	298.51	2	4	1	4488.74	31.47	1372.66	30.58
Trial006	subj10	B	-	0	0	0	0	0	0	1	4477.14	0	0	0
Trial006	subj11	B	386.56	1650.78	1730.29	1829.79	218.74	3	4	1	4490.25	36.76	1630.9	36.32
Trial006	subj12	B	334.17	1312.78	1312.78	1412.14	179.01	2	2	1	4451.62	29.49	1312.78	29.49
Trial006	subj13	B	570.73	1153.64	1352.63	1650.87	238.64	4	5	1	4489.2	25.7	1133.77	25.26
Trial006	subj14	B	1513.81	397.88	397.88	457.5	397.88	1	1	1	4477.6	8.89	397.88	8.89
Trial006	subj15	B	497.78	994.51	1094.02	1193.4	298.38	3	3	1	4495.86	22.12	974.63	21.68
Trial006	subj16_a	B	1538.15	238.75	278.5	318.24	238.75	1	1	1	4482.09	5.33	238.75	5.33
Trial006	subj17	B	1580.56	358.14	417.76	477.38	358.14	1	1	1	4484.61	7.99	358.14	7.99
Trial006	subj18	B	604.09	537.02	656.25	775.63	179	3	3	1	4482.91	11.98	537.02	11.98
Trial006	subj19	B	363.31	139.25	139.25	179	139.25	1	1	1	4480.76	3.11	139.25	3.11
Trial006	subj1	B	2886.71	358.01	417.76	457.51	159.12	1	2	1	4497.87	7.96	338.13	7.52
Trial006	subj20	B	581.34	179	218.88	258.63	179	1	1	1	4479.92	4	179	4
Trial006	subj21	B	544.95	1491.91	1551.54	1670.78	99.5	3	5	1	4483.4	33.28	1392.54	31.06
Trial006	subj22	B	710.13	417.63	517.13	596.63	218.75	2	2	1	4489.45	9.3	417.63	9.3
Trial006	subj23	B	3533.6	298.38	338.13	397.75	298.38	1	1	1	4488.38	6.65	298.38	6.65
Trial006	subj24	B	621.76	258.62	358	437.51	159.12	2	2	1	4480.58	5.77	258.62	5.77
Trial006	subj25	B	571.4	497.12	596.63	676.38	278.37	2	2	1	4489.85	11.07	497.12	11.07
Trial006	subj26	B	621.98	1054.27	1133.78	1213.27	616.64	2	2	1	4480.92	23.53	1054.27	23.53
Trial006	subj27	B	524.28	974.64	1074.14	1153.77	616.64	2	3	1	4483.99	21.74	954.78	21.29
Trial006	subj28	B	1597.49	1452.14	1491.89	1531.63	338.26	1	5	1	4481.8	32.4	1392.39	31.07
Trial006	subj29	B	703.11	656.25	775.77	855.4	397.76	2	2	1	4482.43	14.64	656.25	14.64
Trial006	subj30	B	456.13	537.09	537.09	636.48	218.86	2	3	1	4485.42	11.97	517.22	11.53
Trial006	subj31	B	802.62	815.52	1094.03	1332.66	179	4	4	1	4489.57	18.16	815.52	18.16
Trial006	subj32	B	4252.35	238.62	298.37	298.37	238.62	1	1	1	4490.98	5.31	238.62	5.31
Trial006	subj33	B	644.55	755.84	855.36	974.74	556.82	2	2	1	4483.42	16.86	755.84	16.86
Trial006	subj34	B	646.03	1687.5	1849.92	1989.16	175.69	4	5	1	4481.77	37.65	1667.61	37.21
Trial006	subj3	B	1196.04	1054.27	1193.4	1273.03	258.63	3	3	1	4478.11	23.54	974.77	21.77
Trial006	subj4	B	633.59	1392.39	1551.39	1929.41	179	3	4	1	4472.67	31.13	994.51	22.24
Trial006	subj5	B	552.44	855.12	1054.15	1193.52	298.38	3	3	1	4490.9	19.04	855.12	19.04
Trial006	subj6	B	291.14	636.51	696.23	775.73	178.99	2	4	1	4474.45	14.23	596.76	13.34
Trial006	subj7	B	-	0	0	0	0	0	0	1	4479.38	0	0	0
Trial006	subj8	B	888.08	1173.63	1213.4	1273.03	139.23	1	4	1	4474.51	26.23	1133.88	25.34
Trial006	subj9	B	585.88	1114.03	1253.41	1353.03	258.63	2	4	1	4475.22	24.89	934.78	20.89
				498.105
Trial006	subj2	A	1982.43	1253.16	1372.41	1471.9	835.4	2	2	1	4488.74	27.92	1213.42	27.03
Trial006	subj10	A	2647.23	895.03	914.9	934.77	377.88	2	3	1	4477.14	19.99	875.15	19.55
Trial006	subj11	A	8.67	1074.14	1094.02	1173.53	338.13	2	2	1	4490.25	23.92	1074.14	23.92
Trial006	subj12	A	1010.44	1113.92	1471.8	1710.66	99.5	3	5	1	4451.62	25.02	1074.06	24.13
Trial006	subj13	A	1963.02	537.14	656.52	755.88	338.26	2	2	1	4489.2	11.97	537.14	11.97
Trial006	subj14	A	1971.31	2009.04	2068.66	2068.66	2009.04	1	1	1	4477.6	44.87	2009.04	44.87
Trial006	subj15	A	1233.8	855.27	974.54	1074.17	397.75	2	2	1	4495.86	19.02	855.27	19.02
Trial006	subj16_a	A	1816.65	2665.44	2705.18	2705.18	119.39	1	4	1	4482.09	59.47	2605.72	58.14
Trial006	subj17	A	1998.31	616.64	676.26	736.01	198.88	1	2	1	4484.61	13.75	616.64	13.75
Trial006	subj18	A	1280.34	875.29	1054.27	1193.51	179.14	3	4	1	4482.91	19.53	855.42	19.08
Trial006	subj19	A	3128.23	139.27	179.14	179.14	139.27	1	1	1	4480.76	3.11	139.27	3.11
Trial006	subj1	A	22.42	2168.02	2307.27	2426.69	218.73	2	4	1	4497.87	48.2	2128.15	47.31
Trial006	subj20	A	-	0	0	0	0	0	0	1	4479.92	0	0	0
Trial006	subj21	A	2593.74	735.89	835.4	835.4	397.76	2	3	1	4483.4	16.41	716.01	15.97
Trial006	subj22	A	531.12	1352.52	1471.9	1571.4	119.25	4	5	1	4489.45	30.13	1332.65	29.68
Trial006	subj23	A	-	0	0	0	0	0	0	1	4488.38	0	0	0
Trial006	subj24	A	1636.28	656.38	775.76	1014.39	397.75	2	2	1	4480.58	14.65	656.38	14.65
Trial006	subj25	A	889.65	437.63	537.14	636.54	218.75	2	2	1	4489.85	9.75	437.63	9.75
Trial006	subj26	A	1815.5	1193.41	1273.16	1312.91	159.12	2	5	1	4480.92	26.63	775.62	17.31
Trial006	subj27	A	1916.67	875.15	954.78	1014.4	696.14	2	2	1	4483.99	19.52	875.15	19.52
Trial006	subj28	A	3288.26	278.52	377.89	377.89	179.01	2	2	1	4481.8	6.21	278.52	6.21
Trial006	subj29	A	-	0	39.74	39.74	0	0	0	1	4482.43	0	0	0
Trial006	subj30	A	1430.74	1810.14	1889.65	1929.41	179.12	2	5	1	4485.42	40.36	1750.51	39.03
Trial006	subj31	A	1704.87	636.52	676.39	835.53	218.75	2	3	1	4489.57	14.18	596.77	13.29
Trial006	subj32	A	582.91	2506.18	2585.8	2645.55	755.77	2	4	1	4490.98	55.8	2466.44	54.92
Trial006	subj33	A	1261.12	855.38	1054.28	1173.52	318.24	3	4	1	4483.42	19.08	835.51	18.64
Trial006	subj34	A	1617.34	397.88	457.5	556.87	238.76	2	2	1	4481.77	8.88	397.88	8.88
Trial006	subj3	A	639.15	835.39	934.88	1034.26	497.27	2	2	1	4478.11	18.65	835.39	18.65
Trial006	subj4	A	-	0	0	0	0	0	0	1	4472.67	0	0	0
Trial006	subj5	A	-	0	0	0	0	0	0	1	4490.9	0	0	0
Trial006	subj6	A	1782.9	298.38	358.01	358.01	198.88	1	1	1	4474.45	6.67	198.88	4.44
Trial006	subj7	A	918.84	2466.54	2685.45	2764.96	218.86	3	4	1	4479.38	55.06	2446.67	54.62
Trial006	subj8	A	569.8	1034.4	1153.65	1233.17	278.51	2	3	1	4474.51	23.12	1014.53	22.67
Trial006	subj9	A	2445.79	1014.65	1014.65	1054.52	159.26	1	3	1	4475.22	22.67	974.93	21.78
				633.422

## Sheet: dullDwell
Stimulus	Area of Interest	AOI Order	Start Time [ms]	End Time [ms]	Duration Before Total [ms]	Duration Before Average [ms]	Duration Before Maximum [ms]	Duration Before Minimum [ms]	Dwell Time Total [ms]	Dwell Time Average [ms]	Dwell Time Maximum [ms]	Dwell Time Minimum [ms]	Glance Duration Total [ms]	Glance Duration Average [ms]	Glance Duration Maximum [ms]	Glance Duration Minimum [ms]	Diversion Duration Total [ms]	Diversion Duration Average [ms]	Diversion Duration Maximum [ms]	Diversion Duration Minimum [ms]	First Fixation Duration Total [ms]	First Fixation Duration Average [ms]	First Fixation Duration Maximum [ms]	First Fixation Duration Minimum [ms]	Glances Count Total	Glances Count Average	Glances Count Maximum	Glances Count Minimum	Fixation Count Total	Fixation Count Average	Fixation Count Maximum	Fixation Count Minimum	Appearance Count Total	Appearance Count Average	Appearance Count Maximum	Appearance Count Minimum	Visible Time Total [ms]	Visible Time Average [ms]	Visible Time Maximum [ms]	Visible Time Minimum [ms]	Dwell Time Total [%]	Dwell Time Average [%]	Dwell Time Maximum [%]	Dwell Time Minimum [%]	Fixation Time Total [ms]	Fixation Time Average [ms]	Fixation Time Maximum [ms]	Fixation Time Minimum [ms]	Fixation Time Total [%]
color2.jpg	C	1	0	4497	25778.6	859.29	3741.97	12.65	36380.9	1070.03	2943.94	0	39682.1	1167.12	3023.36	0	42506.7	1250.2	3063.24	0	8891.41	261.51	795.64	99.5	74	2.18	6	0	122	3.59	8	0	34	1	1	1	152416	4482.82	4497.87	4451.62	811.69	23.87	65.71	0	34172.4	1005.07	2864.32	0	762.4
color2.jpg	B	2	0	4497	32202.7	1006.33	4252.35	291.14	26093.7	767.46	1687.5	0	29021.3	853.57	1849.92	0	32243.2	948.33	1989.16	0	8589.68	252.64	616.64	99.5	67	1.97	4	0	89	2.62	5	0	34	1	1	1	152416	4482.82	4497.87	4451.62	582.18	17.12	37.65	0	25019.5	735.87	1667.61	0	558.19
color2.jpg	A	3	0	4497	44687.5	1540.95	3288.26	8.67	31587.3	929.04	2665.44	0	34551	1016.21	2705.18	0	36818.6	1082.9	2764.96	0	10482.6	308.31	2009.04	99.5	58	1.71	4	0	84	2.47	5	0	34	1	1	1	152416	4482.82	4497.87	4451.62	704.54	20.72	59.47	0	30572.9	899.2	2605.72	0	681.9
[truncated: 5 more columns]

## Sheet: nonlayerTTFF
Trial	Subject	Area of Interest	AOI Order	Start Time [ms]	End Time [ms]	Duration Before [ms]	Dwell Time [ms]	Glance Duration [ms]	Diversion Duration [ms]	First Fixation Duration [ms]	Glances Count	Fixation Count	Appearance Count	Visible Time [ms]	Dwell Time [%]	Fixation Time [ms]	Fixation Time [%]		Average	SD
Trial016	subj2	B	1	0	4470	3098.49	1372.41	1372.41	1372.41	517.15	1	2	1	4470.9	30.7	1352.54	30.25	B	314.166	311.367
Trial016	subj10	B	1	0	4490	529.39	596.76	616.64	696.26	358.13	1	2	1	4490.97	13.29	576.89	12.85	A	315.34	260.25
Trial016	subj11	B	1	0	4487	-	0	0	0	0	0	0	1	4487.52	0	0	0
Trial016	subj12	B	1	0	4467	529.32	954.79	1372.56	1790.31	139.25	3	4	1	4467.78	21.37	875.17	19.59
Trial016	subj13	B	1	0	4471	254.07	954.78	974.65	1253.17	298.39	2	4	1	4471.03	21.35	915.04	20.47
Trial016	subj14	B	1	0	4495	305.39	2068.74	2188.05	2188.05	755.84	2	4	1	4495.31	46.02	2028.97	45.14
Trial016	subj15	B	1	0	4458	579.38	994.66	1034.41	1153.65	278.5	2	5	1	4458.08	22.31	934.88	20.97
Trial016	subj16	B	1	0	4488	410.39	895.13	934.87	974.63	895.13	1	1	1	4488.09	19.94	895.13	19.94
Trial016	subj17	B	1	0	4491	393.52	1830.01	1929.38	2009.02	238.61	2	4	1	4491.08	40.75	1790.15	39.86
Trial016	subj18	B	1	0	4493	475.64	258.47	258.47	298.23	258.47	1	1	1	4493.56	5.75	258.47	5.75
Trial016	subj19	B	1	0	4485	308.5	119.36	119.36	139.24	119.36	1	1	1	4485.69	2.66	119.36	2.66
Trial016	subj1	B	1	0	4480	-	0	218.76	218.76	0	0	0	1	4480.22	0	0	0
Trial016	subj20	B	1	0	4496	0.9	338.15	338.15	497.26	338.15	1	1	1	4496.23	7.52	338.15	7.52
Trial016	subj21	B	1	0	4483	724.3	2506.3	2645.41	2744.8	179	2	3	1	4483.61	55.9	2486.43	55.46
Trial016	subj22	B	1	0	4488	1226.29	1790.18	1810.07	1830.05	1452.03	1	2	1	4488.48	39.88	1790.18	39.88
Trial016	subj23	B	1	0	4488	331.54	318.26	398.01	477.49	99.5	2	2	1	4488.85	7.09	318.26	7.09
Trial016	subj24	B	1	0	4481	841.49	2068.66	2068.66	2128.42	119.36	2	6	1	4481.56	46.16	1989.03	44.38
Trial016	subj25	B	1	0	4477	439.58	3003.67	3103.17	3182.67	318.25	2	6	1	4477.52	67.08	2844.55	63.53
Trial016	subj26	B	1	0	4487	429.37	636.5	676.26	676.26	596.74	1	1	1	4487.18	14.18	596.74	13.3
Trial016	subj27	B	1	0	4477	433.15	815.5	815.5	815.5	198.87	1	4	1	4477.09	18.21	755.75	16.88
Trial016	subj28	B	1	0	4480	403.2	119.39	159.13	179.02	119.39	1	1	1	4480.9	2.66	119.39	2.66
Trial016	subj29	B	1	0	4490	1140.28	1213.26	1591.26	1810.02	139.25	4	6	1	4490.72	27.02	1173.51	26.13
Trial016	subj30	B	1	0	4482	384.64	1273.03	1352.48	1352.48	159.13	2	3	1	4482.21	28.4	1253.14	27.96
Trial016	subj31	B	1	0	4490	-	0	0	0	0	0	0	1	4490.41	0	0	0
Trial016	subj32	B	1	0	4494	457.28	457.5	517.12	556.88	179	1	2	1	4494.6	10.18	397.75	8.85
Trial016	subj33	B	1	0	4472	307.9	1730.5	1790.29	1929.4	278.35	2	5	1	4472.93	38.69	1650.86	36.91
Trial016	subj34	B	1	0	4489	392	1193.38	1710.52	1849.8	318.25	4	6	1	4489.44	26.58	1153.65	25.7
Trial016	subj3	B	1	0	4478	659.05	895.16	1193.41	1332.64	238.77	2	4	1	4478.13	19.99	577.05	12.89
Trial016	subj4	B	1	0	4481	2293.27	139.13	159.13	477.39	139.13	1	1	1	4481.19	3.1	139.13	3.1
Trial016	subj5	B	1	0	4478	659.62	357.88	357.88	895.02	258.51	2	2	1	4478.7	7.99	357.88	7.99
Trial016	subj6	B	1	0	4480	422.57	2267.53	2386.74	2506.25	934.88	2	3	1	4480.39	50.61	2128.28	47.5
Trial016	subj7	B	1	0	4487	370.18	2983.55	3023.29	3023.29	139.24	2	8	1	4487.62	66.48	2864.3	63.83
Trial016	subj8	B	1	0	4480	-	0	0	0	0	0	0	1	4480.89	0	0	0
Trial016	subj9	B	1	0	4493	473.6	1552.53	1592.41	1910.78	617.01	2	4	1	4493.8	34.55	1492.9	33.22
							875.216
Trial016	subj2	A	2	0	4470	353.46	1889.75	2108.48	2108.48	298.35	2	5	1	4470.9	42.27	1631.24	36.49
Trial016	subj10	A	2	0	4490	1205.78	2187.81	2267.44	2267.44	119.25	1	7	1	4490.97	48.72	1929.28	42.96
Trial016	subj11	A	2	0	4487	158.82	3083.17	3103.05	3103.05	238.76	1	8	1	4487.52	68.71	2884.4	64.28
Trial016	subj12	A	2	0	4467	946.95	1571.39	1929.39	2168.15	795.63	4	5	1	4467.78	35.17	1551.51	34.73
Trial016	subj13	A	2	0	4471	612.09	2764.92	3043.43	3063.31	1173.64	2	2	1	4471.03	61.84	2685.28	60.06
Trial016	subj14	A	2	0	4495	1605.38	974.63	974.63	1034.26	636.5	2	2	1	4495.31	21.68	974.63	21.68
Trial016	subj15	A	2	0	4458	201.49	2884.07	3202.3	3261.92	159.15	3	8	1	4458.08	64.69	2565.97	57.56
Trial016	subj16	A	2	0	4488	1345.27	2486.43	2526.19	2526.19	278.51	1	7	1	4488.09	55.4	2347.02	52.29
Trial016	subj17	A	2	0	4491	1288.64	1670.79	1750.43	1750.43	656.39	1	3	1	4491.08	37.2	1571.41	34.99
Trial016	subj18	A	2	0	4493	77.76	4117.58	4216.99	4216.99	238.74	2	16	1	4493.56	91.63	3580.47	79.68
Trial016	subj19	A	2	0	4485	-	0	0	0	0	0	0	1	4485.69	0	0	0
Trial016	subj1	A	2	0	4480	4.65	4256.81	4256.81	4475.57	139.24	2	15	1	4480.22	95.01	3381.65	75.48
Trial016	subj20	A	2	0	4496	1055.04	616.64	616.64	616.64	119.37	1	3	1	4496.23	13.71	576.89	12.83
Trial016	subj21	A	2	0	4483	943.06	775.76	815.51	855.26	139.25	1	3	1	4483.61	17.3	736	16.42
Trial016	subj22	A	2	0	4488	609.65	1849.9	1909.76	1929.64	139.26	2	3	1	4488.48	41.21	1830.03	40.77
Trial016	subj23	A	2	0	4488	1007.91	2187.92	2187.92	2267.68	258.51	2	4	1	4488.85	48.74	2148.18	47.86
Trial016	subj24	A	2	0	4481	523.24	1571.39	1631.14	1690.78	258.62	2	4	1	4481.56	35.06	1511.61	33.73
Trial016	subj25	A	2	0	4477	2329.23	775.78	855.27	954.77	99.5	1	3	1	4477.52	17.33	596.78	13.33
Trial016	subj26	A	2	0	4487	1244.87	3043.43	3043.43	3043.43	139.24	1	6	1	4487.18	67.83	2963.8	66.05
Trial016	subj27	A	2	0	4477	1467.53	2068.78	2068.78	2068.78	517.13	1	7	1	4477.09	46.21	1889.63	42.21
Trial016	subj28	A	2	0	4480	542.48	3779.3	3799.19	3799.19	278.46	1	7	1	4480.9	84.34	3620.13	80.79
Trial016	subj29	A	2	0	4490	324.78	1471.9	1670.9	2028.9	119.25	3	5	1	4490.72	32.78	1412.28	31.45
Trial016	subj30	A	2	0	4482	921.77	2267.54	2267.54	2287.42	238.64	2	5	1	4482.21	50.59	2128.42	47.49
Trial016	subj31	A	2	0	4490	949.72	1452.16	1452.16	1452.16	218.88	1	4	1	4490.41	32.34	1412.41	31.45
Trial016	subj32	A	2	0	4494	1540.29	1969.4	2009.17	2009.17	139.24	1	4	1	4494.6	43.82	1929.64	42.93
Trial016	subj33	A	2	0	4472	1799.63	1511.77	1650.89	1690.64	696.26	2	5	1	4472.93	33.8	1472.02	32.91
Trial016	subj34	A	2	0	4489	1008.5	815.63	915.03	1014.42	815.63	1	1	1	4489.44	18.17	815.63	18.17
Trial016	subj3	A	2	0	4478	2.67	2486.43	2605.81	2904.06	437.63	3	6	1	4478.13	55.52	2247.67	50.19
Trial016	subj4	A	2	0	4481	264.54	3739.26	4137.33	4157.34	119.2	2	13	1	4481.19	83.44	3182.24	71.01
Trial016	subj5	A	2	0	4478	102.61	3182.69	3819.2	4117.58	278.52	2	10	1	4478.7	71.06	1830.12	40.86
Trial016	subj6	A	2	0	4480	4.95	1631.06	1750.57	1869.78	298.41	3	4	1	4480.39	36.4	1611.19	35.96
Trial016	subj7	A	2	0	4487	907.17	855.4	855.4	855.4	139.25	1	3	1	4487.62	19.06	696.28	15.52
Trial016	subj8	A	2	0	4480	1249.2	1750.29	1750.29	2008.9	377.88	2	4	1	4480.89	39.06	1650.91	36.84
Trial016	subj9	A	2	0	4493	274.47	1731.4	2189.04	2228.92	159.26	3	6	1	4493.8	38.53	1592.02	35.43
							1039.1

## Sheet: layerTTFF
Trial	Subject	Area of Interest	AOI Order	Start Time [ms]	End Time [ms]	Duration Before [ms]	Dwell Time [ms]	Glance Duration [ms]	Diversion Duration [ms]	First Fixation Duration [ms]	Glances Count	Fixation Count	Appearance Count	Visible Time [ms]	Dwell Time [%]	Fixation Time [ms]	Fixation Time [%]		TTFF	SD
Trial004	subj2	B	1	0	4483	524.89	616.63	636.52	716.02	616.63	1	1	1	4483.21	13.75	616.63	13.75	B	232.849	196.331
Trial004	subj10	B	1	0	4479	2350.97	218.75	278.37	298.24	218.75	1	1	1	4479.26	4.88	218.75	4.88	A	377.362	540.912
Trial004	subj11	B	1	0	4478	-	0	0	0	0	0	0	1	4478.9	0	0	0
Trial004	subj12	B	1	0	4495	537.47	596.62	815.52	1034.54	198.87	3	4	1	4495.81	13.27	576.76	12.83
Trial004	subj13	B	1	0	4490	452.75	1273.03	1332.64	1531.65	159.12	3	5	1	4490.58	28.35	1233.25	27.46
Trial004	subj14	B	1	0	4476	511.12	1889.67	1929.41	1969.16	218.76	2	5	1	4476.45	42.21	1849.92	41.33
Trial004	subj15	B	1	0	4489	1199.76	1233.17	1491.78	1511.78	179.01	2	5	1	4489.84	27.47	715.91	15.95
Trial004	subj16	B	1	0	4475	318.05	1133.77	1193.52	1253.14	537.01	1	4	1	4475.25	25.33	1054.16	23.56
Trial004	subj17	B	1	0	4478	639.86	636.5	656.39	795.65	358.13	1	3	1	4478.95	14.21	596.75	13.32
Trial004	subj18	B	1	0	4476	-	0	39.74	39.74	0	0	0	1	4476.37	0	0	0
Trial004	subj19	B	1	0	4475	417.35	397.89	497.39	676.38	119.41	3	3	1	4475.05	8.89	397.89	8.89
Trial004	subj1	B	1	0	4469	2560.4	1392.27	1630.9	1650.91	99.5	2	6	1	4469.94	31.15	1273.01	28.48
Trial004	subj20	B	1	0	4470	-	0	0	0	0	0	0	1	4470.75	0	0	0
Trial004	subj21	B	1	0	4484	387.19	1651	1710.6	1810.11	218.87	3	5	1	4484.76	36.81	1631.01	36.37
Trial004	subj22	B	1	0	4483	1002.82	318.26	338.25	358.13	318.26	1	1	1	4483.64	7.1	318.26	7.1
Trial004	subj23	B	1	0	4474	376.9	119.38	119.38	159.13	119.38	1	1	1	4474.47	2.67	119.38	2.67
Trial004	subj24	B	1	0	4496	398.56	2406.77	2466.52	2546.01	99.5	2	9	1	4496.11	53.53	2088.64	46.45
Trial004	subj25	B	1	0	4468	510.03	3242.07	3341.57	3401.32	437.51	2	5	1	4468.23	72.56	3122.56	69.88
Trial004	subj26	B	1	0	4474	396.92	1014.36	1193.34	1332.6	457.47	2	3	1	4474.6	22.67	994.48	22.22
Trial004	subj27	B	1	0	4476	776.16	477.39	775.75	855.26	198.88	2	3	1	4476.61	10.66	417.77	9.33
Trial004	subj28	B	1	0	4471	-	0	0	0	0	0	0	1	4471.11	0	0	0
Trial004	subj29	B	1	0	4475	875.21	2486.42	2725.19	2864.3	139.25	4	9	1	4475.54	55.56	2108.42	47.11
Trial004	subj30	B	1	0	4488	529.91	2028.93	2108.54	2227.91	258.63	2	4	1	4488.25	45.21	2009.06	44.76
Trial004	subj31	B	1	0	4478	-	0	0	0	0	0	0	1	4478.51	0	0	0
Trial004	subj32	B	1	0	4476	1236.79	278.51	298.39	338.13	278.51	1	1	1	4476.22	6.22	278.51	6.22
Trial004	subj33	B	1	0	4491	333.89	954.82	954.82	1094.06	298.37	2	3	1	4491.24	21.26	934.94	20.82
Trial004	subj34	B	1	0	4478	719.44	1352.68	1611.15	1869.64	437.62	5	6	1	4478.89	30.2	1233.3	27.54
Trial004	subj3	B	1	0	4492	2145.51	258.63	318.25	338.13	258.63	1	1	1	4492.68	5.76	258.63	5.76
Trial004	subj4	B	1	0	4485	-	0	238.63	238.63	0	0	0	1	4485.48	0	0	0
Trial004	subj5	B	1	0	4485	-	0	19.87	19.87	0	0	0	1	4485.8	0	0	0
Trial004	subj6	B	1	0	4482	543.99	3739.45	3858.7	3958.2	676.26	1	6	1	4482.44	83.42	3639.94	81.2
Trial004	subj7	B	1	0	4471	393.51	3083.18	3162.66	3301.79	676.38	3	5	1	4471.2	68.96	3043.3	68.06
Trial004	subj8	B	1	0	4477	290.49	218.8	218.8	238.69	218.8	1	1	1	4477.48	4.89	218.8	4.89
Trial004	subj9	B	1	0	4481	2809.11	1652.03	1652.03	1652.03	119.37	1	2	1	4481.02	36.87	1652.03	36.87
							1041.29
Trial004	subj2	A	2	0	4483	385.63	3242.3	3321.81	3341.7	119.37	2	13	1	4483.21	72.32	2844.45	63.45
Trial004	subj10	A	2	0	4479	1475.71	835.51	915.14	954.89	557.01	1	2	1	4479.26	18.65	775.88	17.32
Trial004	subj11	A	2	0	4478	314.21	3640.16	3659.99	3659.99	974.74	1	5	1	4478.9	81.27	3580.52	79.94
Trial004	subj12	A	2	0	4495	358.48	2366.89	2486.25	2685.14	119.37	3	6	1	4495.81	52.65	2267.15	50.43
Trial004	subj13	A	2	0	4490	293.65	2386.77	2645.44	2685.18	119.35	3	7	1	4490.58	53.15	2207.51	49.16
Trial004	subj14	A	2	0	4476	391.75	1452.04	1670.78	1710.52	99.5	3	3	1	4476.45	32.44	1432.16	31.99
Trial004	subj15	A	2	0	4489	264.9	2148.16	2208.04	2466.66	159.14	3	9	1	4489.84	47.84	2028.82	45.19
Trial004	subj16	A	2	0	4475	1511.45	2963.8	3023.43	3023.43	2963.8	1	1	1	4475.25	66.23	2963.8	66.23
Trial004	subj17	A	2	0	4478	480.74	2725.18	3063.3	3242.31	139.24	3	5	1	4478.95	60.84	2585.79	57.73
Trial004	subj18	A	2	0	4476	518.03	3918.59	4177.09	4216.83	696.26	2	8	1	4476.37	87.54	3640.23	81.32
Trial004	subj19	A	2	0	4475	138.85	179	298.37	397.87	179	1	1	1	4475.05	4	179	4
Trial004	subj1	A	2	0	4469	173.63	2327.14	2506.28	2744.91	258.48	2	6	1	4469.94	52.06	2008.88	44.94
Trial004	subj20	A	2	0	4470	-	0	0	0	0	0	0	1	4470.75	0	0	0
Trial004	subj21	A	2	0	4484	665.69	1929.29	2028.8	2048.69	198.88	2	4	1	4484.76	43.02	1809.92	40.36
Trial004	subj22	A	2	0	4483	644.69	2466.55	2466.55	2486.54	338.14	2	7	1	4483.64	55.01	2227.99	49.69
Trial004	subj23	A	2	0	4474	1470.91	1770.29	1770.29	1810.06	218.75	1	6	1	4474.47	39.56	1611.06	36.01
Trial004	subj24	A	2	0	4496	915.66	1571.41	1650.9	1670.91	159.13	2	5	1	4496.11	34.95	1491.92	33.18
Trial004	subj25	A	2	0	4468	350.79	636.5	755.86	855.37	139.24	2	2	1	4468.23	14.25	636.5	14.25
Trial004	subj26	A	2	0	4474	1172.65	2804.69	2943.95	3063.32	1611.17	2	3	1	4474.6	62.68	2784.81	62.24
Trial004	subj27	A	2	0	4476	338.55	2585.9	2665.41	2963.77	119.36	3	9	1	4476.61	57.76	2406.91	53.77
Trial004	subj28	A	2	0	4471	473.03	3819.07	3858.95	3858.95	139.25	1	10	1	4471.11	85.42	3600.4	80.53
Trial004	subj29	A	2	0	4475	79.59	815.53	954.67	1054.17	278.51	2	4	1	4475.54	18.22	755.88	16.89
Trial004	subj30	A	2	0	4488	390.66	1670.8	1869.66	1949.27	119.38	4	6	1	4488.25	37.23	1491.93	33.24
Trial004	subj31	A	2	0	4478	997.58	1213.41	1213.41	1253.16	358.13	2	3	1	4478.51	27.09	1193.53	26.65
Trial004	subj32	A	2	0	4476	560.52	2565.8	2764.63	2764.63	218.75	2	6	1	4476.22	57.32	2446.56	54.66
Trial004	subj33	A	2	0	4491	1388.16	1511.76	1611.12	1611.12	178.99	1	4	1	4491.24	33.66	1471.98	32.77
Trial004	subj34	A	2	0	4478	421.08	2108.54	2426.68	2764.77	278.54	5	9	1	4478.89	47.08	1750.55	39.08
Trial004	subj3	A	2	0	4492	414.97	2625.69	2685.31	2744.94	199	2	6	1	4492.68	58.44	2526.31	56.23
Trial004	subj4	A	2	0	4485	288.48	3361.75	3779.33	4017.96	119.3	2	15	1	4485.48	74.95	2645.23	58.97
Trial004	subj5	A	2	0	4485	368.36	3739.57	3739.57	3759.44	218.88	2	12	1	4485.8	83.36	2287.58	51
Trial004	subj6	A	2	0	4482	6.98	517.25	616.75	736	417.75	2	2	1	4482.44	11.54	517.25	11.54
Trial004	subj7	A	2	0	4471	1189.14	815.65	954.78	994.52	417.76	2	3	1	4471.2	18.24	775.9	17.35
Trial004	subj8	A	2	0	4477	1334.67	1869.78	1869.78	1869.78	497.26	1	6	1	4477.48	41.76	1770.28	39.54
Trial004	subj9	A	2	0	4481	284.69	358.26	418.01	418.01	218.87	1	2	1	4481.02	7.99	338.37	7.55
							1095.89

## Sheet: layerdwell
Stimulus	Area of Interest	AOI Order	Start Time [ms]	End Time [ms]	Duration Before Total [ms]	Duration Before Average [ms]	Duration Before Maximum [ms]	Duration Before Minimum [ms]	Dwell Time Total [ms]	Dwell Time Average [ms]	Dwell Time Maximum [ms]	Dwell Time Minimum [ms]	Glance Duration Total [ms]	Glance Duration Average [ms]	Glance Duration Maximum [ms]	Glance Duration Minimum [ms]	Diversion Duration Total [ms]	Diversion Duration Average [ms]	Diversion Duration Maximum [ms]	Diversion Duration Minimum [ms]	First Fixation Duration Total [ms]	First Fixation Duration Average [ms]	First Fixation Duration Maximum [ms]	First Fixation Duration Minimum [ms]	Glances Count Total	Glances Count Average	Glances Count Maximum	Glances Count Minimum	Fixation Count Total	Fixation Count Average	Fixation Count Maximum	Fixation Count Minimum	Appearance Count Total	Appearance Count Average	Appearance Count Maximum	Appearance Count Minimum	Visible Time Total [ms]	Visible Time Average [ms]	Visible Time Maximum [ms]	Visible Time Minimum [ms]	Dwell Time Total [%]	Dwell Time Average [%]	Dwell Time Maximum [%]	Dwell Time Minimum [%]	Fixation Time Total [ms]	Fixation Time Average [ms]	Fixation Time Maximum [ms]	Fixation Time Minimum [ms]	Fixation Time Total [%]
layer1.jpg	B	1	0	4496	23239	860.71	2809.11	290.49	34671	1019.73	3739.45	0	37614.6	1106.31	3858.7	0	40081.1	1178.86	3958.2	0	7916.86	232.85	676.38	99.5	53	1.56	5	0	102	3	9	0	34	1	1	1	152335	4480.43	4496.11	4468.23	773.86	22.76	83.42	0	32602	958.88	3639.94	0	727.71
layer1.jpg	A	2	0	4496	20063.9	608	1511.45	6.98	68943	2027.74	3918.59	0	73020.3	2147.66	4177.09	0	75824.8	2230.14	4216.83	0	12830.3	377.36	2963.8	99.5	68	2	5	0	190	5.59	15	0	34	1	1	1	152335	4480.43	4496.11	4468.23	1538.54	45.25	87.54	0	63055.1	1854.56	3640.23	0	1407.19
[truncated: 5 more columns]

## Sheet: nolineTTFF
Trial	Subject	Area of Interest	AOI Order	Start Time [ms]	End Time [ms]	Duration Before [ms]	Dwell Time [ms]	Glance Duration [ms]	Diversion Duration [ms]	First Fixation Duration [ms]	Glances Count	Fixation Count	Appearance Count	Visible Time [ms]	Dwell Time [%]	Fixation Time [ms]	Fixation Time [%]		Average	SD
Trial008	subj2	G	1	0	4475	1890.12	218.89	238.76	358.01	218.89	1	1	1	4475.92	4.89	218.89	4.89	G	183.126	201.66
Trial008	subj10	G	1	0	4480	-	0	0	0	0	0	0	1	4480.15	0	0	0	F	204.593	214.429
Trial008	subj11	G	1	0	4494	2445.44	238.75	278.49	318.25	238.75	1	1	1	4494.23	5.31	238.75	5.31	E	140.404	190.711
Trial008	subj12	G	1	0	4482	2831.99	198.89	258.5	338.13	198.89	1	1	1	4482.91	4.44	198.89	4.44	D	258.599	223.975
Trial008	subj13	G	1	0	4486	3094.02	218.88	477.37	497.23	218.88	1	1	1	4486.42	4.88	218.88	4.88	C	101.793	156.063
Trial008	subj14	G	1	0	4488	1345.87	974.63	1034.26	1133.77	119.37	1	2	1	4488.67	21.71	934.88	20.83	B	97.7	111.604
Trial008	subj15	G	1	0	4455	-	0	0	0	0	0	0	1	4455.04	0	0	0	A	167.746	250.983
Trial008	subj16	G	1	0	4487	2737.1	1372.52	1372.52	1412.27	576.88	1	2	1	4487.5	30.59	1372.52	30.59
Trial008	subj17	G	1	0	4489	2699.42	159.13	198.87	258.62	159.13	1	1	1	4489.59	3.54	159.13	3.54
Trial008	subj18	G	1	0	4488	-	0	0	0	0	0	0	1	4488.22	0	0	0
Trial008	subj19	G	1	0	4487	2537.83	576.77	795.64	875.26	437.51	1	2	1	4487.12	12.85	556.76	12.41
Trial008	subj1	G	1	0	4482	1737.47	517.25	576.88	716.02	179	1	2	1	4482.4	11.54	358.13	7.99
Trial008	subj20	G	1	0	4483	2772.87	198.89	278.38	318.26	198.89	1	1	1	4483.54	4.44	198.89	4.44
Trial008	subj21	G	1	0	4482	3766.09	716.14	716.14	716.14	716.14	1	1	1	4482.23	15.98	716.14	15.98
Trial008	subj22	G	1	0	4490	2700.35	298.39	338.15	358.01	298.39	1	1	1	4490.63	6.64	298.39	6.64
Trial008	subj23	G	1	0	4491	-	0	0	0	0	0	0	1	4491.07	0	0	0
Trial008	subj24	G	1	0	4486	2696.11	656.39	696.14	735.89	417.75	1	2	1	4486.27	14.63	636.5	14.19
Trial008	subj25	G	1	0	4494	-	0	0	0	0	0	0	1	4494.12	0	0	0
Trial008	subj26	G	1	0	4485	-	0	0	0	0	0	0	1	4485.8	0	0	0
Trial008	subj27	G	1	0	4483	4204.93	278.5	318.26	318.26	278.5	1	1	1	4483.43	6.21	278.5	6.21
Trial008	subj28	G	1	0	4486	-	0	0	0	0	0	0	1	4486.54	0	0	0
Trial008	subj29	G	1	0	4489	-	0	0	0	0	0	0	1	4489.05	0	0	0
Trial008	subj30	G	1	0	4479	-	0	0	0	0	0	0	1	4479.64	0	0	0
Trial008	subj31	G	1	0	4483	1273.8	238.76	278.52	358.02	238.76	1	1	1	4483.99	5.32	238.76	5.32
Trial008	subj32	G	1	0	4490	-	0	0	0	0	0	0	1	4490.71	0	0	0
Trial008	subj33	G	1	0	4476	1724.59	557.02	596.76	636.54	417.76	1	2	1	4476.65	12.44	537.14	12
Trial008	subj34	G	1	0	4487	1146.08	318.24	397.74	437.62	318.24	1	1	1	4487.77	7.09	318.24	7.09
Trial008	subj3	G	1	0	4481	861.61	616.65	676.27	716.02	616.65	1	1	1	4481.81	13.76	616.65	13.76
Trial008	subj4	G	1	0	4477	-	0	0	0	0	0	0	1	4477.06	0	0	0
Trial008	subj5	G	1	0	4471	-	0	0	0	0	0	0	1	4471.88	0	0	0
Trial008	subj6	G	1	0	4475	2168.2	278.39	338.15	397.88	278.39	1	1	1	4475.51	6.22	278.39	6.22
Trial008	subj7	G	1	0	4486	2974.62	99.5	99.5	139.25	99.5	1	1	1	4486.4	2.22	99.5	2.22
Trial008	subj8	G	1	0	4484	-	0	0	0	0	0	0	1	4484.33	0	0	0
Trial008	subj9	G	1	0	4491	-	0	0	0	0	0	0	1	4491.29	0	0	0
Trial008	subj2	F	2	0	4475	-	0	0	0	0	0	0	1	4475.92	0	0	0
Trial008	subj10	F	2	0	4480	362.69	1292.9	1551.53	1631.03	378	3	4	1	4480.15	28.86	1272.91	28.41
Trial008	subj11	F	2	0	4494	-	0	0	0	0	0	0	1	4494.23	0	0	0
Trial008	subj12	F	2	0	4482	-	0	0	0	0	0	0	1	4482.91	0	0	0
Trial008	subj13	F	2	0	4486	2000.12	616.65	696.27	934.88	497.26	2	2	1	4486.42	13.74	616.65	13.74
Trial008	subj14	F	2	0	4488	391.1	119.38	178.93	218.69	119.38	1	1	1	4488.67	2.66	119.38	2.66
Trial008	subj15	F	2	0	4455	-	0	0	0	0	0	0	1	4455.04	0	0	0
Trial008	subj16_a	F	2	0	4487	2438.72	199.01	258.63	358.01	199.01	1	1	1	4487.5	4.43	199.01	4.43
Trial008	subj17	F	2	0	4489	1307.02	537.16	576.92	616.66	338.26	2	2	1	4489.59	11.96	537.16	11.96
Trial008	subj18	F	2	0	4488	4249.45	238.76	238.76	238.76	238.76	1	1	1	4488.22	5.32	238.76	5.32
Trial008	subj19	F	2	0	4487	-	0	0	0	0	0	0	1	4487.12	0	0	0
Trial008	subj1	F	2	0	4482	2592.87	378.01	397.88	576.88	159.13	2	2	1	4482.4	8.43	358.14	7.99
Trial008	subj20	F	2	0	4483	2514.37	696.26	776.01	855.5	179.01	3	3	1	4483.54	15.53	696.26	15.53
Trial008	subj21	F	2	0	4482	3189.19	537.15	576.89	616.64	537.15	1	1	1	4482.23	11.98	537.15	11.98
Trial008	subj22	F	2	0	4490	452.68	139.25	179	218.76	139.25	1	1	1	4490.63	3.1	139.25	3.1
Trial008	subj23	F	2	0	4491	2939.55	298.38	338.14	377.89	298.38	1	1	1	4491.07	6.64	298.38	6.64
Trial008	subj24	F	2	0	4486	10.81	855.38	915.01	994.52	636.51	2	2	1	4486.27	19.07	855.38	19.07
Trial008	subj25	F	2	0	4494	376.67	517.26	557.01	676.26	99.49	2	2	1	4494.12	11.51	517.26	11.51
Trial008	subj26	F	2	0	4485	-	0	0	0	0	0	0	1	4485.8	0	0	0
Trial008	subj27	F	2	0	4483	385.89	1843.55	1883.31	1929.87	351.78	2	3	1	4483.43	41.12	1803.78	40.23
Trial008	subj28	F	2	0	4486	2517.38	378.01	497.4	576.89	238.75	2	2	1	4486.54	8.43	378.01	8.43
Trial008	subj29	F	2	0	4489	-	0	0	0	0	0	0	1	4489.05	0	0	0
Trial008	subj30	F	2	0	4479	1277.2	1432.16	1571.52	1670.91	835.39	2	3	1	4479.64	31.97	1412.17	31.52
Trial008	subj31	F	2	0	4483	-	0	0	0	0	0	0	1	4483.99	0	0	0
Trial008	subj32	F	2	0	4490	1129.15	835.39	875.13	954.75	497.26	2	3	1	4490.71	18.6	815.52	18.16
Trial008	subj33	F	2	0	4476	-	0	0	0	0	0	0	1	4476.65	0	0	0
Trial008	subj34	F	2	0	4487	1504.21	218.77	258.65	318.26	218.77	1	1	1	4487.77	4.87	218.77	4.87
Trial008	subj3	F	2	0	4481	-	0	0	0	0	0	0	1	4481.81	0	0	0
Trial008	subj4	F	2	0	4477	2349.9	537.01	576.76	636.53	358	1	2	1	4477.06	11.99	517.01	11.55
Trial008	subj5	F	2	0	4471	-	0	0	0	0	0	0	1	4471.88	0	0	0
Trial008	subj6	F	2	0	4475	1829.95	278.5	338.1	397.86	99.5	1	2	1	4475.51	6.22	258.61	5.78
Trial008	subj7	F	2	0	4486	2596.74	218.75	258.5	258.5	218.75	1	1	1	4486.4	4.88	218.75	4.88
Trial008	subj8	F	2	0	4484	-	0	0	0	0	0	0	1	4484.33	0	0	0
Trial008	subj9	F	2	0	4491	3575.77	656.77	696.52	776.14	318.38	1	2	1	4491.29	14.62	557.14	12.4
Trial008	subj2	E	3	0	4475	1014.85	397.89	477.4	517.13	99.5	1	2	1	4475.92	8.89	378.02	8.45
Trial008	subj10	E	3	0	4480	-	0	0	0	0	0	0	1	4480.15	0	0	0
Trial008	subj11	E	3	0	4494	18.77	2884.2	2884.2	3003.57	1034.26	3	5	1	4494.23	64.18	2864.32	63.73
Trial008	subj12	E	3	0	4482	385.46	99.38	238.76	338.26	99.38	1	1	1	4482.91	2.22	99.38	2.22
Trial008	subj13	E	3	0	4486	-	0	0	0	0	0	0	1	4486.42	0	0	0
Trial008	subj14	E	3	0	4488	4289.79	99.39	258.5	258.5	99.39	1	1	1	4488.67	2.21	99.39	2.21
Trial008	subj15	E	3	0	4455	2207.37	437.63	437.63	477.39	179.03	1	2	1	4455.04	9.82	417.79	9.38
Trial008	subj16	E	3	0	4487	-	0	0	0	0	0	0	1	4487.5	0	0	0
Trial008	subj17	E	3	0	4489	1983.41	437.51	437.51	477.37	218.75	1	2	1	4489.59	9.74	417.63	9.3
Trial008	subj18	E	3	0	4488	4090.33	139.25	179	198.87	139.25	1	1	1	4488.22	3.1	139.25	3.1
Trial008	subj19	E	3	0	4487	-	0	0	0	0	0	0	1	4487.12	0	0	0
Trial008	subj1	E	3	0	4482	6.94	1491.87	1511.76	1571.39	99.53	2	6	1	4482.4	33.28	1392.51	31.07
Trial008	subj20	E	3	0	4483	-	0	0	0	0	0	0	1	4483.54	0	0	0
Trial008	subj21	E	3	0	4482	-	0	0	0	0	0	0	1	4482.23	0	0	0
Trial008	subj22	E	3	0	4490	1705.82	1233.41	1233.41	1312.92	358.01	2	5	1	4490.63	27.47	1153.77	25.69
Trial008	subj23	E	3	0	4491	-	0	0	0	0	0	0	1	4491.07	0	0	0
Trial008	subj24	E	3	0	4486	-	0	0	0	0	0	0	1	4486.27	0	0	0
Trial008	subj25	E	3	0	4494	-	0	0	0	0	0	0	1	4494.12	0	0	0
Trial008	subj26	E	3	0	4485	1820.5	556.9	556.9	596.65	278.39	1	2	1	4485.8	12.41	457.4	10.2
Trial008	subj27	E	3	0	4483	2434.65	199	318.37	358.13	199	1	1	1	4483.43	4.44	199	4.44
Trial008	subj28	E	3	0	4486	-	0	0	0	0	0	0	1	4486.54	0	0	0
Trial008	subj29	E	3	0	4489	-	0	0	0	0	0	0	1	4489.05	0	0	0
Trial008	subj30	E	3	0	4479	2729.23	238.64	278.39	338.13	238.64	1	1	1	4479.64	5.33	238.64	5.33
Trial008	subj31	E	3	0	4483	4285.12	198.87	218.76	218.76	198.87	1	1	1	4483.99	4.44	198.87	4.44
Trial008	subj32	E	3	0	4490	459.82	99.44	198.86	198.86	99.44	1	1	1	4490.71	2.21	99.44	2.21
Trial008	subj33	E	3	0	4476	3700.88	358.01	397.78	417.78	218.89	1	2	1	4476.65	8	338.14	7.55
Trial008	subj34	E	3	0	4487	3214.75	199.01	238.77	238.77	199.01	1	1	1	4487.77	4.43	199.01	4.43
Trial008	subj3	E	3	0	4481	344.49	676.38	855.37	934.87	198.87	3	3	1	4481.81	15.09	676.38	15.09
Trial008	subj4	E	3	0	4477	-	0	0	0	0	0	0	1	4477.06	0	0	0
Trial008	subj5	E	3	0	4471	-	0	0	0	0	0	0	1	4471.88	0	0	0
Trial008	subj6	E	3	0	4475	2506.33	258.64	318.38	378	258.64	1	1	1	4475.51	5.78	258.64	5.78
Trial008	subj7	E	3	0	4486	2298.36	258.63	278.51	318.26	258.63	1	1	1	4486.4	5.76	258.63	5.76
Trial008	subj8	E	3	0	4484	3370.43	198.88	198.88	238.63	198.88	1	1	1	4484.33	4.43	198.88	4.43
Trial008	subj9	E	3	0	4491	3237.63	298.38	358.13	397.88	99.38	1	2	1	4491.29	6.64	278.38	6.2
Trial008	subj2	D	4	0	4475	378.34	537.13	636.37	735.75	278.5	2	3	1	4475.92	12	517.26	11.56
Trial008	subj10	D	4	0	4480	1198.07	736.02	775.77	815.52	736.02	1	1	1	4480.15	16.43	736.02	16.43
Trial008	subj11	D	4	0	4494	-	0	0	0	0	0	0	1	4494.23	0	0	0
Trial008	subj12	D	4	0	4482	1260.59	99.51	119.38	298.39	99.51	1	1	1	4482.91	2.22	99.51	2.22
Trial008	subj13	D	4	0	4486	1462.99	636.52	775.66	875.02	298.38	3	3	1	4486.42	14.19	636.52	14.19
Trial008	subj14	D	4	0	4488	550.23	736.01	775.77	835.4	736.01	1	1	1	4488.67	16.4	736.01	16.4
Trial008	subj15	D	4	0	4455	1033.84	278.5	318.25	338.13	278.5	1	1	1	4455.04	6.25	278.5	6.25
Trial008	subj16	D	4	0	4487	588.93	417.77	537.14	616.62	159.13	2	2	1	4487.5	9.31	417.77	9.31
Trial008	subj17	D	4	0	4489	591.01	875.13	954.89	1034.4	676.25	2	2	1	4489.59	19.49	875.13	19.49
Trial008	subj18	D	4	0	4488	589.52	1173.53	1253.16	1352.53	377.88	3	4	1	4488.22	26.15	1153.66	25.7
Trial008	subj19	D	4	0	4487	-	0	0	0	0	0	0	1	4487.12	0	0	0
Trial008	subj1	D	4	0	4482	3388.5	278.39	457.38	676.27	278.39	1	1	1	4482.4	6.21	278.39	6.21
Trial008	subj20	D	4	0	4483	505.33	517.14	616.64	676.39	198.87	2	2	1	4483.54	11.53	517.14	11.53
Trial008	subj21	D	4	0	4482	444.3	875.14	914.88	994.48	159.1	2	4	1	4482.23	19.52	835.38	18.64
Trial008	subj22	D	4	0	4490	-	0	0	0	0	0	0	1	4490.63	0	0	0
Trial008	subj23	D	4	0	4491	4292.2	198.88	198.88	198.88	198.88	1	1	1	4491.07	4.43	198.88	4.43
Trial008	subj24	D	4	0	4486	687.07	437.63	477.39	556.88	218.88	2	2	1	4486.27	9.75	437.63	9.75
Trial008	subj25	D	4	0	4494	754.54	2705.31	2844.43	2923.92	378	3	7	1	4494.12	60.2	2645.66	58.87
Trial008	subj26	D	4	0	4485	646.86	656.52	756.03	795.78	119.37	1	3	1	4485.8	14.64	636.65	14.19
Trial008	subj27	D	4	0	4483	1201.36	218.89	437.66	437.66	199.02	1	1	1	4483.43	4.88	199.02	4.44
Trial008	subj28	D	4	0	4486	508.34	1014.4	1133.5	1173.37	159.13	3	4	1	4486.54	22.61	974.65	21.72
Trial008	subj29	D	4	0	4489	331.87	3083.15	3122.9	3162.67	875.24	3	6	1	4489.05	68.68	3043.27	67.79
Trial008	subj30	D	4	0	4479	680.46	1551.51	1750.41	1909.51	517.13	3	3	1	4479.64	34.63	1551.51	34.63
Trial008	subj31	D	4	0	4483	458.32	1054.34	1074.25	1133.89	397.85	2	4	1	4483.99	23.51	1014.46	22.62
Trial008	subj32	D	4	0	4490	2879.55	596.77	696.27	736.01	298.39	2	3	1	4490.71	13.29	576.9	12.85
Trial008	subj33	D	4	0	4476	332.2	199	238.75	278.5	199	1	1	1	4476.65	4.45	199	4.45
Trial008	subj34	D	4	0	4487	-	0	119.25	119.25	0	0	0	1	4487.77	0	0	0
Trial008	subj3	D	4	0	4481	-	0	0	0	0	0	0	1	4481.81	0	0	0
Trial008	subj4	D	4	0	4477	420.48	1253.13	1691.02	2009.15	179	5	6	1	4477.06	27.99	1193.51	26.66
Trial008	subj5	D	4	0	4471	990.93	2526.19	2625.55	2725.05	159.13	2	8	1	4471.88	56.49	1949.44	43.59
Trial008	subj6	D	4	0	4475	0.04	815.55	855.3	974.53	278.56	2	4	1	4475.51	18.22	775.81	17.33
Trial008	subj7	D	4	0	4486	528.07	2028.92	2128.28	2227.79	198.88	3	6	1	4486.4	45.22	1929.42	43.01
Trial008	subj8	D	4	0	4484	-	0	0	0	0	0	0	1	4484.33	0	0	0
Trial008	subj9	D	4	0	4491	446.59	596.99	596.99	656.74	139.36	1	3	1	4491.29	13.29	596.99	13.29
Trial008	subj2	C	5	0	4475	2228.25	1074.15	1193.4	1292.9	99.5	1	4	1	4475.92	24	1014.53	22.67
Trial008	subj10	C	5	0	4480	-	0	0	0	0	0	0	1	4480.15	0	0	0
Trial008	subj11	C	5	0	4494	1092.91	258.51	258.51	258.51	258.51	1	1	1	4494.23	5.75	258.51	5.75
Trial008	subj12	C	5	0	4482	-	0	0	0	0	0	0	1	4482.91	0	0	0
Trial008	subj13	C	5	0	4486	-	0	0	0	0	0	0	1	4486.42	0	0	0
Trial008	subj14	C	5	0	4488	3573.66	338.13	397.76	437.64	338.13	1	1	1	4488.67	7.53	338.13	7.53
Trial008	subj15	C	5	0	4455	1590.73	238.75	298.5	298.5	179	1	1	1	4455.04	5.36	179	4.02
Trial008	subj16	C	5	0	4487	-	0	0	0	0	0	0	1	4487.5	0	0	0
Trial008	subj17	C	5	0	4489	3853.07	378.01	417.77	457.52	378.01	1	1	1	4489.59	8.42	378.01	8.42
Trial008	subj18	C	5	0	4488	-	0	0	0	0	0	0	1	4488.22	0	0	0
Trial008	subj19	C	5	0	4487	-	0	0	0	0	0	0	1	4487.12	0	0	0
Trial008	subj1	C	5	0	4482	-	0	0	0	0	0	0	1	4482.4	0	0	0
Trial008	subj20	C	5	0	4483	-	0	0	0	0	0	0	1	4483.54	0	0	0
Trial008	subj21	C	5	0	4482	2592.57	159.12	179.01	218.75	159.12	1	1	1	4482.23	3.55	159.12	3.55
Trial008	subj22	C	5	0	4490	-	0	0	0	0	0	0	1	4490.63	0	0	0
Trial008	subj23	C	5	0	4491	-	0	0	0	0	0	0	1	4491.07	0	0	0
Trial008	subj24	C	5	0	4486	-	0	0	0	0	0	0	1	4486.27	0	0	0
Trial008	subj25	C	5	0	4494	-	0	0	0	0	0	0	1	4494.12	0	0	0
Trial008	subj26	C	5	0	4485	2556.38	517.15	517.15	676.27	517.15	1	1	1	4485.8	11.53	517.15	11.53
Trial008	subj27	C	5	0	4483	-	0	0	0	0	0	0	1	4483.43	0	0	0
Trial008	subj28	C	5	0	4486	-	0	0	0	0	0	0	1	4486.54	0	0	0
Trial008	subj29	C	5	0	4489	-	0	0	0	0	0	0	1	4489.05	0	0	0
Trial008	subj30	C	5	0	4479	-	0	0	0	0	0	0	1	4479.64	0	0	0
Trial008	subj31	C	5	0	4483	1850.68	179.01	258.5	298.38	179.01	1	1	1	4483.99	3.99	179.01	3.99
Trial008	subj32	C	5	0	4490	-	0	0	0	0	0	0	1	4490.71	0	0	0
Trial008	subj33	C	5	0	4476	-	0	0	0	0	0	0	1	4476.65	0	0	0
Trial008	subj34	C	5	0	4487	2817	357.99	397.75	437.5	357.99	1	1	1	4487.77	7.98	357.99	7.98
Trial008	subj3	C	5	0	4481	3228.66	318.27	338.13	397.76	318.27	1	1	1	4481.81	7.1	318.27	7.1
Trial008	subj4	C	5	0	4477	-	0	59.63	59.63	0	0	0	1	4477.06	0	0	0
Trial008	subj5	C	5	0	4471	-	0	0	0	0	0	0	1	4471.88	0	0	0
Trial008	subj6	C	5	0	4475	2824.59	278.51	397.76	437.55	278.51	1	1	1	4475.51	6.22	278.51	6.22
Trial008	subj7	C	5	0	4486	-	0	0	0	0	0	0	1	4486.4	0	0	0
Trial008	subj8	C	5	0	4484	2614.54	397.76	437.51	576.76	397.76	1	1	1	4484.33	8.87	397.76	8.87
Trial008	subj9	C	5	0	4491	-	0	0	0	0	0	0	1	4491.29	0	0	0
Trial008	subj2	B	6	0	4475	3401.9	99.38	198.88	238.74	99.38	1	1	1	4475.92	2.22	99.38	2.22
Trial008	subj10	B	6	0	4480	-	0	0	0	0	0	0	1	4480.15	0	0	0
Trial008	subj11	B	6	0	4494	-	0	0	0	0	0	0	1	4494.23	0	0	0
Trial008	subj12	B	6	0	4482	584.34	99.37	198.87	318.25	99.37	1	1	1	4482.91	2.22	99.37	2.22
Trial008	subj13	B	6	0	4486	1065.26	357.98	417.76	477.37	159.1	2	2	1	4486.42	7.98	357.98	7.98
Trial008	subj14	B	6	0	4488	2420.01	298.38	397.88	457.52	298.38	1	1	1	4488.67	6.65	298.38	6.65
Trial008	subj15	B	6	0	4455	536.58	238.64	298.37	338.13	238.64	1	1	1	4455.04	5.36	238.64	5.36
Trial008	subj16	B	6	0	4487	-	0	0	0	0	0	0	1	4487.5	0	0	0
Trial008	subj17	B	6	0	4489	-	0	0	0	0	0	0	1	4489.59	0	0	0
Trial008	subj18	B	6	0	4488	3354.32	238.75	278.5	318.26	238.75	1	1	1	4488.22	5.32	238.75	5.32
Trial008	subj19	B	6	0	4487	528.8	179	218.75	318.26	179	1	1	1	4487.12	3.99	179	3.99
Trial008	subj1	B	6	0	4482	-	0	59.63	59.63	0	0	0	1	4482.4	0	0	0
Trial008	subj20	B	6	0	4483	1738.48	378	417.75	457.51	179.13	1	2	1	4483.54	8.43	358.13	7.99
Trial008	subj21	B	6	0	4482	1001.27	358.01	397.87	437.63	159.13	1	2	1	4482.23	7.99	338.13	7.54
Trial008	subj22	B	6	0	4490	1128.93	358.04	377.9	377.9	218.88	1	2	1	4490.63	7.97	338.15	7.53
Trial008	subj23	B	6	0	4491	-	0	0	0	0	0	0	1	4491.07	0	0	0
Trial008	subj24	B	6	0	4486	-	0	0	0	0	0	0	1	4486.27	0	0	0
Trial008	subj25	B	6	0	4494	-	0	0	0	0	0	0	1	4494.12	0	0	0
Trial008	subj26	B	6	0	4485	-	0	0	0	0	0	0	1	4485.8	0	0	0
Trial008	subj27	B	6	0	4483	1062.11	99.5	218.75	258.5	99.5	1	1	1	4483.43	2.22	99.5	2.22
Trial008	subj28	B	6	0	4486	1184.73	99.37	119.24	139.12	99.37	1	1	1	4486.54	2.21	99.37	2.21
Trial008	subj29	B	6	0	4489	-	0	0	0	0	0	0	1	4489.05	0	0	0
Trial008	subj30	B	6	0	4479	-	0	0	0	0	0	0	1	4479.64	0	0	0
Trial008	subj31	B	6	0	4483	-	0	0	0	0	0	0	1	4483.99	0	0	0
Trial008	subj32	B	6	0	4490	4351.47	139.25	159.13	159.13	139.25	1	1	1	4490.71	3.1	139.25	3.1
Trial008	subj33	B	6	0	4476	570.94	377.88	457.52	557.02	119.39	2	2	1	4476.65	8.44	377.88	8.44
Trial008	subj34	B	6	0	4487	628.95	656.51	716.12	914.87	437.63	2	2	1	4487.77	14.63	656.51	14.63
Trial008	subj3	B	6	0	4481	-	0	0	0	0	0	0	1	4481.81	0	0	0
Trial008	subj4	B	6	0	4477	1454.75	179.01	278.38	437.5	179.01	1	1	1	4477.06	4	179.01	4
Trial008	subj5	B	6	0	4471	-	0	377.89	377.89	0	0	0	1	4471.88	0	0	0
Trial008	subj6	B	6	0	4475	994.56	616.64	1074.02	1213.14	159.13	3	3	1	4475.51	13.78	616.64	13.78
Trial008	subj7	B	6	0	4486	-	0	0	0	0	0	0	1	4486.4	0	0	0
Trial008	subj8	B	6	0	4484	963.63	855.28	1074.15	1193.53	218.76	3	4	1	4484.33	19.07	835.41	18.63
Trial008	subj9	B	6	0	4491	-	0	0	0	0	0	0	1	4491.29	0	0	0
Trial008	subj2	A	7	0	4475	3541.14	895.03	934.89	974.64	895.03	1	1	1	4475.92	20	895.03	20
Trial008	subj10	A	7	0	4480	800.32	358.01	417.63	457.38	358.01	1	1	1	4480.15	7.99	358.01	7.99
Trial008	subj11	A	7	0	4494	-	0	0	0	0	0	0	1	4494.23	0	0	0
Trial008	subj12	A	7	0	4482	-	0	0	0	0	0	0	1	4482.91	0	0	0
Trial008	subj13	A	7	0	4486	667.35	576.89	616.65	676.44	199.01	2	3	1	4486.42	12.86	517.28	11.53
Trial008	subj14	A	7	0	4488	2778.02	736.02	795.65	855.27	198.87	1	3	1	4488.67	16.4	696.01	15.51
Trial008	subj15	A	7	0	4455	-	0	0	0	0	0	0	1	4455.04	0	0	0
Trial008	subj16	A	7	0	4487	787.8	417.77	417.77	457.52	417.77	1	1	1	4487.5	9.31	417.77	9.31
Trial008	subj17	A	7	0	4489	3475.2	338.12	377.88	417.63	338.12	1	1	1	4489.59	7.53	338.12	7.53
Trial008	subj18	A	7	0	4488	-	0	0	0	0	0	0	1	4488.22	0	0	0
Trial008	subj19	A	7	0	4487	1443.81	676.28	855.39	1034.38	318.27	2	2	1	4487.12	15.07	676.28	15.07
Trial008	subj1	A	7	0	4482	-	0	0	0	0	0	0	1	4482.4	0	0	0
Trial008	subj20	A	7	0	4483	-	0	0	0	0	0	0	1	4483.54	0	0	0
Trial008	subj21	A	7	0	4482	1399.04	974.64	1014.4	1054.27	974.64	1	1	1	4482.23	21.74	974.64	21.74
Trial008	subj22	A	7	0	4490	-	0	0	0	0	0	0	1	4490.63	0	0	0
Trial008	subj23	A	7	0	4491	-	0	0	0	0	0	0	1	4491.07	0	0	0
Trial008	subj24	A	7	0	4486	-	0	0	0	0	0	0	1	4486.27	0	0	0
Trial008	subj25	A	7	0	4494	-	0	0	0	0	0	0	1	4494.12	0	0	0
Trial008	subj26	A	7	0	4485	-	0	0	0	0	0	0	1	4485.8	0	0	0
Trial008	subj27	A	7	0	4483	-	0	0	0	0	0	0	1	4483.43	0	0	0
Trial008	subj28	A	7	0	4486	707.33	457.52	497.39	517.26	119.27	1	2	1	4486.54	10.2	417.65	9.31
Trial008	subj29	A	7	0	4489	-	0	0	0	0	0	0	1	4489.05	0	0	0
Trial008	subj30	A	7	0	4479	-	0	0	0	0	0	0	1	4479.64	0	0	0
Trial008	subj31	A	7	0	4483	2347.95	835.51	895.15	954.78	218.88	1	4	1	4483.99	18.63	696.25	15.53
Trial008	subj32	A	7	0	4490	-	0	0	0	0	0	0	1	4490.71	0	0	0
Trial008	subj33	A	7	0	4476	730.07	198.87	238.62	278.5	198.87	1	1	1	4476.65	4.44	198.87	4.44
Trial008	subj34	A	7	0	4487	2061.1	198.87	218.76	338.13	198.87	1	1	1	4487.77	4.43	198.87	4.43
Trial008	subj3	A	7	0	4481	2651.78	258.64	318.26	377.88	258.64	1	1	1	4481.81	5.77	258.64	5.77
Trial008	subj4	A	7	0	4477	639.23	338.13	377.89	417.64	338.13	1	1	1	4477.06	7.55	338.13	7.55
Trial008	subj5	A	7	0	4471	-	0	0	0	0	0	0	1	4471.88	0	0	0
Trial008	subj6	A	7	0	4475	517.19	577.01	716.13	1173.51	218.87	3	3	1	4475.51	12.89	577.01	12.89
Trial008	subj7	A	7	0	4486	-	0	0	0	0	0	0	1	4486.4	0	0	0
Trial008	subj8	A	7	0	4484	1222.14	517.13	596.76	755.88	298.38	2	2	1	4484.33	11.53	517.13	11.53
Trial008	subj9	A	7	0	4491	4312.16	179.13	258.76	258.76	179.13	1	1	1	4491.29	3.99	179.13	3.99

## Sheet: nolineDwell
Stimulus	Area of Interest	AOI Order	Start Time [ms]	End Time [ms]	Duration Before Total [ms]	Duration Before Average [ms]	Duration Before Maximum [ms]	Duration Before Minimum [ms]	Dwell Time Total [ms]	Dwell Time Average [ms]	Dwell Time Maximum [ms]	Dwell Time Minimum [ms]	Glance Duration Total [ms]	Glance Duration Average [ms]	Glance Duration Maximum [ms]	Glance Duration Minimum [ms]	Diversion Duration Total [ms]	Diversion Duration Average [ms]	Diversion Duration Maximum [ms]	Diversion Duration Minimum [ms]	First Fixation Duration Total [ms]	First Fixation Duration Average [ms]	First Fixation Duration Maximum [ms]	First Fixation Duration Minimum [ms]	Glances Count Total	Glances Count Average	Glances Count Maximum	Glances Count Minimum	Fixation Count Total	Fixation Count Average	Fixation Count Maximum	Fixation Count Minimum	Appearance Count Total	Appearance Count Average	Appearance Count Maximum	Appearance Count Minimum	Visible Time Total [ms]	Visible Time Average [ms]	Visible Time Maximum [ms]	Visible Time Minimum [ms]	Dwell Time Total [%]	Dwell Time Average [%]	Dwell Time Maximum [%]	Dwell Time Minimum [%]	Fixation Time Total [ms]	Fixation Time Average [ms]	Fixation Time Maximum [ms]	Fixation Time Minimum [ms]	Fixation Time Total [%]
line2.jpg	G	1	0	4496	57434.6	2734.98	4366.25	889.47	13506.4	397.25	2247.67	0	14858.7	437.02	2287.56	0	15713.9	462.17	2287.56	0	7936.89	233.44	934.89	119.36	23	0.68	2	0	33	0.97	3	0	34	1	1	1	152129	4474.38	4496.83	4350.76	302.45	8.9	50.22	0	12890	379.12	2227.8	0	288.7
line2.jpg	F	2	0	4496	54046.8	1863.68	3695.63	15.8	20408.4	600.25	2625.68	0	22437.1	659.91	2744.93	0	25082.4	737.72	2884.05	0	8970.5	263.84	994.51	119.38	43	1.26	4	0	63	1.85	8	0	34	1	1	1	152129	4474.38	4496.83	4350.76	455.67	13.4	58.72	0	19314.2	568.06	2307.43	0	431.26
line2.jpg	E	3	0	4496	35815.9	1885.05	3913.1	15.81	11914.8	350.44	1790.17	0	12750.6	375.02	1869.66	0	13964.2	410.71	2008.89	0	6066.47	178.43	636.51	99.39	29	0.85	4	0	38	1.12	6	0	34	1	1	1	152129	4474.38	4496.83	4350.76	266.17	7.83	39.96	0	11556.7	339.9	1710.68	0	258.16
line2.jpg	D	4	0	4496	26748.8	1028.8	3146.36	298.86	22814.7	671.02	2506.29	0	25420.8	747.67	2864.26	0	27728.4	815.54	3083	0	7678.07	225.83	895.03	99.5	55	1.62	5	0	77	2.26	10	0	34	1	1	1	152129	4474.38	4496.83	4350.76	509.37	14.98	55.92	0	22178.5	652.31	2506.29	0	495.18
line2.jpg	C	5	0	4496	18127.9	1812.79	3725	363.14	3839.07	112.91	795.65	0	4236.74	124.61	795.65	0	4634.38	136.31	835.42	0	2526.17	74.3	517.14	139.24	11	0.32	2	0	14	0.41	3	0	34	1	1	1	152129	4474.38	4496.83	4350.76	86	2.53	17.76	0	3719.44	109.4	755.77	0	83.33
line2.jpg	B	6	0	4496	21662.4	1274.26	3406.75	451.62	8135.87	239.29	1034.3	0	9687.75	284.93	1352.66	0	10503	308.91	1392.4	0	3839.13	112.92	497.26	99.37	23	0.68	2	0	34	1	4	0	34	1	1	1	152129	4474.38	4496.83	4350.76	182.37	5.36	23.07	0	7797.76	229.35	994.55	0	174.79
line2.jpg	A	7	0	4496	15313.5	1276.12	3428.14	640.19	3600.19	105.89	596.76	0	4674.22	137.48	1153.65	0	5529.36	162.63	1253.16	0	2963.65	87.17	517.01	99.5	12	0.35	1	0	15	0.44	2	0	34	1	1	1	152129	4474.38	4496.83	4350.76	80.65	2.37	13.72	0	3540.53	104.13	576.88	0	79.31
[truncated: 5 more columns]

## Sheet: lineTTFF
Trial	Subject	Area of Interest	AOI Order	Start Time [ms]	End Time [ms]	Duration Before [ms]	Dwell Time [ms]	Glance Duration [ms]	Diversion Duration [ms]	First Fixation Duration [ms]	Glances Count	Fixation Count	Appearance Count	Visible Time [ms]	Dwell Time [%]	Fixation Time [ms]	Fixation Time [%]		Average	SD
Trial012	subj2	G	1	0	4482	901.97	457.51	537.02	616.64	457.51	1	1	1	4482.42	10.21	457.51	10.21	G	377.947	260
Trial012	subj10	G	1	0	4471	2223.63	258.62	358	358	258.62	1	1	1	4471.41	5.78	258.62	5.78	F	309.328	199
Trial012	subj11	G	1	0	4478	-	0	0	0	0	0	0	1	4478.74	0	0	0	E	319.288	177
Trial012	subj12	G	1	0	4495	2785.09	139.23	159.11	159.11	119.36	1	1	1	4495.72	3.1	119.36	2.65	D	295.31	197
Trial012	subj13	G	1	0	4475	1969.43	895.13	974.64	1054.14	218.75	2	3	1	4475.73	20	855.38	19.11	C	252.618	118
Trial012	subj14	G	1	0	4485	3709.28	775.75	775.75	775.75	596.76	1	2	1	4485.03	17.3	755.88	16.85	B	225.832	98
Trial012	subj15	G	1	0	4460	-	0	0	0	0	0	0	1	4460.71	0	0	0	A	182.334	118
Trial012	subj16_a	G	1	0	4475	2228	2247.67	2287.56	2287.56	934.89	1	2	1	4475.67	50.22	2227.8	49.78
Trial012	subj17	G	1	0	4480	-	0	0	0	0	0	0	1	4480.9	0	0	0
Trial012	subj18	G	1	0	4479	2311.79	218.88	338.12	377.88	218.88	1	1	1	4479.97	4.89	218.88	4.89
Trial012	subj19	G	1	0	4475	2387.25	1969.29	2009.04	2128.42	736.02	1	2	1	4475.92	44	1949.43	43.55
Trial012	subj1	G	1	0	4489	889.47	696.26	875.27	1034.39	198.99	1	2	1	4489.79	15.51	378	8.42
Trial012	subj20	G	1	0	4490	3118.41	1094.03	1113.92	1113.92	656.39	1	3	1	4490.94	24.36	1074.16	23.92
Trial012	subj21	G	1	0	4489	2620.18	198.89	417.65	537.03	198.89	1	1	1	4489.98	4.43	198.89	4.43
Trial012	subj22	G	1	0	4476	1915.31	159.13	199.01	238.77	159.13	1	1	1	4476.98	3.55	159.13	3.55
Trial012	subj23	G	1	0	4490	-	0	0	0	0	0	0	1	4490.56	0	0	0
Trial012	subj24	G	1	0	4472	-	0	0	0	0	0	0	1	4472.07	0	0	0
Trial012	subj25	G	1	0	4496	-	0	0	0	0	0	0	1	4496.83	0	0	0
Trial012	subj26	G	1	0	4475	-	0	0	0	0	0	0	1	4475.7	0	0	0
Trial012	subj27	G	1	0	4353	3179.49	915.01	934.88	974.63	915.01	1	1	1	4353.13	21.02	915.01	21.02
Trial012	subj28	G	1	0	4491	3059.48	179.01	198.89	238.64	179.01	1	1	1	4491.64	3.99	179.01	3.99
Trial012	subj29	G	1	0	4480	-	0	0	0	0	0	0	1	4480.51	0	0	0
Trial012	subj30	G	1	0	4480	-	0	0	0	0	0	0	1	4480.34	0	0	0
Trial012	subj31	G	1	0	4474	4116.71	338.13	377.87	397.73	338.13	1	1	1	4474.71	7.56	338.13	7.56
Trial012	subj32	G	1	0	4487	-	0	0	0	0	0	0	1	4487.48	0	0	0
Trial012	subj33	G	1	0	4484	2248.26	716.02	755.89	855.38	517.14	1	2	1	4484.18	15.97	696.16	15.52
Trial012	subj34	G	1	0	4479	1874.16	596.76	676.26	696.14	139.27	2	2	1	4479.98	13.32	497.39	11.1
Trial012	subj3	G	1	0	4491	4073.51	417.75	457.51	457.51	417.75	1	1	1	4491.26	9.3	417.75	9.3
Trial012	subj4	G	1	0	4481	-	0	0	0	0	0	0	1	4481.68	0	0	0
Trial012	subj5	G	1	0	4487	-	0	0	0	0	0	0	1	4487.24	0	0	0
Trial012	subj6	G	1	0	4479	4021.63	457.52	477.39	477.39	119.38	1	2	1	4479.14	10.21	437.64	9.77
Trial012	subj7	G	1	0	4476	-	0	0	0	0	0	0	1	4476.16	0	0	0
Trial012	subj8	G	1	0	4350	3435.29	656.4	696.14	696.14	437.64	1	2	1	4350.76	15.09	636.53	14.63
Trial012	subj9	G	1	0	4485	4366.25	119.37	238.75	238.75	119.37	1	1	1	4485.62	2.66	119.37	2.66
										260.64
Trial012	subj2	F	2	0	4482	305.25	517.21	556.98	636.49	178.96	1	2	1	4482.42	11.54	477.33	10.65
Trial012	subj10	F	2	0	4471	353.97	2625.68	2744.93	2884.05	198.87	3	8	1	4471.41	58.72	2307.43	51.6
Trial012	subj11	F	2	0	4478	831.43	338.13	338.13	377.88	338.13	1	1	1	4478.74	7.55	338.13	7.55
Trial012	subj12	F	2	0	4495	-	0	0	0	0	0	0	1	4495.72	0	0	0
Trial012	subj13	F	2	0	4475	1531.79	1412.42	1491.92	1571.42	397.89	2	3	1	4475.73	31.56	1392.55	31.11
Trial012	subj14	F	2	0	4485	188.59	636.51	775.62	974.5	198.87	3	3	1	4485.03	14.19	636.51	14.19
Trial012	subj15	F	2	0	4460	-	0	0	0	0	0	0	1	4460.71	0	0	0
Trial012	subj16_a	F	2	0	4475	1611.35	576.76	616.51	656.4	258.51	1	2	1	4475.67	12.89	556.75	12.44
Trial012	subj17	F	2	0	4480	-	0	0	0	0	0	0	1	4480.9	0	0	0
Trial012	subj18	F	2	0	4479	1556.03	1810.05	1929.44	2108.42	358	3	5	1	4479.97	40.4	1770.29	39.52
Trial012	subj19	F	2	0	4475	-	0	119.38	119.38	0	0	0	1	4475.92	0	0	0
Trial012	subj1	F	2	0	4489	73.96	835.38	914.88	1173.52	119.4	2	4	1	4489.79	18.61	636.49	14.18
Trial012	subj20	F	2	0	4490	2243.14	855.38	915.02	934.9	616.64	1	2	1	4490.94	19.05	835.52	18.6
Trial012	subj21	F	2	0	4489	2142.81	974.75	1114.01	1372.52	258.62	2	4	1	4489.98	21.71	935	20.82
Trial012	subj22	F	2	0	4476	-	0	0	0	0	0	0	1	4476.98	0	0	0
Trial012	subj23	F	2	0	4490	293.63	1014.35	1093.99	1213.25	159.1	4	4	1	4490.56	22.59	1014.35	22.59
Trial012	subj24	F	2	0	4472	2124.91	795.63	815.52	815.52	795.63	1	1	1	4472.07	17.79	795.63	17.79
Trial012	subj25	F	2	0	4496	1591.77	596.77	716.15	835.51	179.02	2	2	1	4496.83	13.27	596.77	13.27
Trial012	subj26	F	2	0	4475	2904.28	377.89	497.26	537.13	377.89	1	1	1	4475.7	8.44	377.89	8.44
Trial012	subj27	F	2	0	4353	2602.72	258.5	298.26	318.28	258.5	1	1	1	4353.13	5.94	258.5	5.94
Trial012	subj28	F	2	0	4491	2243.95	338.27	378.01	378.01	318.26	1	1	1	4491.64	7.53	318.26	7.09
Trial012	subj29	F	2	0	4480	15.8	994.51	994.51	994.51	994.51	1	1	1	4480.51	22.2	994.51	22.2
Trial012	subj30	F	2	0	4480	1596.03	159.14	198.88	198.88	159.14	1	1	1	4480.34	3.55	159.14	3.55
Trial012	subj31	F	2	0	4474	2863.55	397.89	437.59	457.48	397.89	1	1	1	4474.71	8.89	397.89	8.89
Trial012	subj32	F	2	0	4487	2120.44	1511.65	1571.41	1690.8	457.5	1	2	1	4487.48	33.69	1491.78	33.24
Trial012	subj33	F	2	0	4484	2009.51	198.88	198.88	238.76	198.88	1	1	1	4484.18	4.44	198.88	4.44
Trial012	subj34	F	2	0	4479	1675.29	596.76	636.5	716	159.12	2	2	1	4479.98	13.32	596.76	13.32
Trial012	subj3	F	2	0	4491	3695.63	338.13	358.01	397.76	338.13	1	1	1	4491.26	7.53	338.13	7.53
Trial012	subj4	F	2	0	4481	2154.4	258.63	298.38	338.12	258.63	1	1	1	4481.68	5.77	258.63	5.77
Trial012	subj5	F	2	0	4487	2398.69	358.14	477.38	1014.4	238.77	1	2	1	4487.24	7.98	338.28	7.54
Trial012	subj6	F	2	0	4479	3663.63	338.13	477.38	497.26	139.13	1	2	1	4479.14	7.55	318.13	7.1
Trial012	subj7	F	2	0	4476	2626.37	278.38	318.26	318.26	278.38	1	1	1	4476.16	6.22	278.38	6.22
Trial012	subj8	F	2	0	4350	3176.8	218.75	258.63	298.38	218.75	1	1	1	4350.76	5.03	218.75	5.03
Trial012	subj9	F	2	0	4485	3451.11	795.77	895.27	1014.64	119.38	1	3	1	4485.62	17.74	477.51	10.65
										199.167
Trial012	2016-07-01	E	3	0	4482	1439.09	457.52	537.14	576.89	99.39	1	2	1	4482.42	10.21	437.53	9.76
Trial012	subj10	E	3	0	4471	-	0	0	0	0	0	0	1	4471.41	0	0	0
Trial012	subj11	E	3	0	4478	15.92	1074.25	1153.75	1213.51	417.63	4	4	1	4478.74	23.99	1054.25	23.54
Trial012	subj12	E	3	0	4495	-	0	0	0	0	0	0	1	4495.72	0	0	0
Trial012	subj13	E	3	0	4475	1313.04	179	218.75	258.5	179	1	1	1	4475.73	4	179	4
Trial012	subj14	E	3	0	4485	3072.75	358.14	358.14	397.89	358.14	1	1	1	4485.03	7.99	358.14	7.99
Trial012	subj15	E	3	0	4460	2411.93	835.27	855.28	934.91	576.75	2	2	1	4460.71	18.73	835.27	18.73
Trial012	subj16_a	E	3	0	4475	-	0	0	0	0	0	0	1	4475.67	0	0	0
Trial012	subj17	E	3	0	4480	1556.97	735.9	815.52	934.89	537	2	2	1	4480.9	16.42	716.01	15.98
Trial012	subj18	E	3	0	4479	-	0	0	0	0	0	0	1	4479.97	0	0	0
Trial012	subj19	E	3	0	4475	-	0	0	0	0	0	0	1	4475.92	0	0	0
Trial012	subj1	E	3	0	4489	2222.25	636.51	716.14	736.01	636.51	1	1	1	4489.79	14.18	636.51	14.18
Trial012	subj20	E	3	0	4490	-	0	0	0	0	0	0	1	4490.94	0	0	0
Trial012	subj21	E	3	0	4489	3913.1	258.62	258.62	358.12	258.62	1	1	1	4489.98	5.76	258.62	5.76
Trial012	subj22	E	3	0	4476	1636.81	1054.11	1133.73	1173.61	238.62	2	4	1	4476.98	23.55	855.24	19.1
Trial012	subj23	E	3	0	4490	-	0	0	0	0	0	0	1	4490.56	0	0	0
Trial012	subj24	E	3	0	4472	1926.02	179	198.87	218.76	179	1	1	1	4472.07	4	179	4
Trial012	subj25	E	3	0	4496	-	0	0	0	0	0	0	1	4496.83	0	0	0
Trial012	subj26	E	3	0	4475	1830.14	338.14	358.02	397.89	338.14	1	1	1	4475.7	7.55	338.14	7.55
Trial012	subj27	E	3	0	4353	2204.83	358.13	378	417.75	159.14	1	2	1	4353.13	8.23	338.26	7.77
Trial012	subj28	E	3	0	4491	-	0	0	0	0	0	0	1	4491.64	0	0	0
Trial012	subj29	E	3	0	4480	-	0	0	0	0	0	0	1	4480.51	0	0	0
Trial012	subj30	E	3	0	4480	1059.02	1790.17	1869.66	2008.89	338.14	2	6	1	4480.34	39.96	1710.68	38.18
Trial012	subj31	E	3	0	4474	1570.66	795.63	875.28	915.01	238.62	2	3	1	4474.71	17.78	795.63	17.78
Trial012	subj32	E	3	0	4487	-	0	0	0	0	0	0	1	4487.48	0	0	0
Trial012	subj33	E	3	0	4484	1412.74	775.9	815.65	855.4	358.13	2	2	1	4484.18	17.3	775.9	17.3
Trial012	subj34	E	3	0	4479	-	0	0	0	0	0	0	1	4479.98	0	0	0
Trial012	subj3	E	3	0	4491	15.81	1312.79	1372.41	1452.02	377.88	2	2	1	4491.26	29.23	1312.79	29.23
Trial012	subj4	E	3	0	4481	1895.89	218.75	218.75	258.51	218.75	1	1	1	4481.68	4.88	218.75	4.88
Trial012	subj5	E	3	0	4487	-	0	0	0	0	0	0	1	4487.24	0	0	0
Trial012	subj6	E	3	0	4479	3365.25	159.13	179.13	318.38	159.13	1	1	1	4479.14	3.55	159.13	3.55
Trial012	subj7	E	3	0	4476	-	0	0	0	0	0	0	1	4476.16	0	0	0
Trial012	subj8	E	3	0	4350	-	0	0	0	0	0	0	1	4350.76	0	0	0
Trial012	subj9	E	3	0	4485	2953.73	397.88	437.76	537.26	397.88	1	1	1	4485.62	8.87	397.88	8.87
										177.768
Trial012	2016-07-01	D	4	0	4482	1936.36	795.63	835.38	1113.89	676.27	1	2	1	4482.42	17.75	775.77	17.31
Trial012	subj10	D	4	0	4471	-	0	0	0	0	0	0	1	4471.41	0	0	0
Trial012	subj11	D	4	0	4478	-	0	0	0	0	0	0	1	4478.74	0	0	0
Trial012	subj12	D	4	0	4495	-	0	0	0	0	0	0	1	4495.72	0	0	0
Trial012	subj13	D	4	0	4475	1134.03	397.63	477.5	557.13	139.12	2	2	1	4475.73	8.88	397.63	8.88
Trial012	subj14	D	4	0	4485	447.21	576.77	636.51	636.51	179.01	1	2	1	4485.03	12.86	556.9	12.42
Trial012	subj15	D	4	0	4460	-	0	0	0	0	0	0	1	4460.71	0	0	0
Trial012	subj16_a	D	4	0	4475	1352.72	218.88	258.63	298.38	218.88	1	1	1	4475.67	4.89	218.88	4.89
Trial012	subj17	D	4	0	4480	622.07	1471.92	1511.78	1591.4	895.03	2	3	1	4480.9	32.85	1432.16	31.96
Trial012	subj18	D	4	0	4479	342.63	1153.52	1213.39	1332.77	159.13	3	5	1	4479.97	25.75	1093.9	24.42
Trial012	subj19	D	4	0	4475	-	0	0	0	0	0	0	1	4475.92	0	0	0
Trial012	subj1	D	4	0	4489	-	0	0	0	0	0	0	1	4489.79	0	0	0
Trial012	subj20	D	4	0	4490	1924.9	258.61	298.38	358.02	258.61	1	1	1	4490.94	5.76	258.61	5.76
Trial012	subj21	D	4	0	4489	1605.79	596.61	755.73	795.52	178.99	3	3	1	4489.98	13.29	596.61	13.29
Trial012	subj22	D	4	0	4476	522.91	318.12	397.74	417.62	218.74	1	2	1	4476.98	7.11	318.12	7.11
Trial012	subj23	D	4	0	4490	-	0	0	0	0	0	0	1	4490.56	0	0	0
Trial012	subj24	D	4	0	4472	533.63	238.63	258.5	278.5	238.63	1	1	1	4472.07	5.34	238.63	5.34
Trial012	subj25	D	4	0	4496	663.27	994.63	1133.89	1253.27	159.12	3	4	1	4496.83	22.12	974.74	21.68
Trial012	subj26	D	4	0	4475	417.86	954.78	1074.13	1113.88	199.01	3	4	1	4475.7	21.33	934.9	20.89
Trial012	subj27	D	4	0	4353	1926.46	258.51	258.51	278.37	258.51	1	1	1	4353.13	5.94	258.51	5.94
Trial012	subj28	D	4	0	4491	513.43	676.38	775.76	835.38	99.5	2	3	1	4491.64	15.06	636.63	14.17
Trial012	subj29	D	4	0	4480	1268.95	2227.76	2227.76	2227.76	318.24	2	4	1	4480.51	49.72	2088.6	46.62
Trial012	subj30	D	4	0	4480	541.89	855.4	974.66	1054.15	477.39	2	2	1	4480.34	19.09	855.4	19.09
Trial012	subj31	D	4	0	4474	548.77	596.8	656.43	716.14	258.63	2	2	1	4474.71	13.34	596.8	13.34
Trial012	subj32	D	4	0	4487	946.78	755.87	775.75	855.4	417.74	2	2	1	4487.48	16.84	755.87	16.84
Trial012	subj33	D	4	0	4484	298.86	557.04	676.41	755.87	199.03	3	3	1	4484.18	12.42	557.04	12.42
Trial012	subj34	D	4	0	4479	382.41	994.5	1153.63	1352.52	178.99	4	5	1	4479.98	22.2	974.63	21.76
Trial012	subj3	D	4	0	4491	-	0	0	0	0	0	0	1	4491.26	0	0	0
Trial012	subj4	D	4	0	4481	344.36	2506.29	2625.6	3063.24	377.87	3	3	1	4481.68	55.92	2506.29	55.92
Trial012	subj5	D	4	0	4487	349.91	2009.02	2864.26	3083	119.37	4	10	1	4487.24	44.77	1849.87	41.23
Trial012	subj6	D	4	0	4479	3146.36	198.88	218.76	238.76	198.88	1	1	1	4479.14	4.44	198.88	4.44
Trial012	subj7	D	4	0	4476	358.71	2167.99	2267.56	2347.21	218.87	5	9	1	4476.16	48.43	2068.6	46.21
Trial012	subj8	D	4	0	4350	2440.8	298.36	318.26	358.01	298.36	1	1	1	4350.76	6.86	298.36	6.86
Trial012	subj9	D	4	0	4485	2177.7	736.15	775.89	815.77	736.15	1	1	1	4485.62	16.41	736.15	16.41
										197.853
Trial012	2016-07-01	C	5	0	4482	-	0	0	0	0	0	0	1	4482.42	0	0	0
Trial012	subj10	C	5	0	4471	-	0	0	0	0	0	0	1	4471.41	0	0	0
Trial012	subj11	C	5	0	4478	1726.56	795.65	795.65	795.65	298.26	1	2	1	4478.74	17.76	755.77	16.87
Trial012	subj12	C	5	0	4495	-	0	0	0	0	0	0	1	4495.72	0	0	0
Trial012	subj13	C	5	0	4475	-	0	0	0	0	0	0	1	4475.73	0	0	0
Trial012	subj14	C	5	0	4485	-	0	0	0	0	0	0	1	4485.03	0	0	0
Trial012	subj15	C	5	0	4460	363.14	735.9	795.56	835.42	139.27	2	3	1	4460.71	16.5	696.03	15.6
Trial012	subj16_a	C	5	0	4475	1074.22	238.75	278.5	318.25	238.75	1	1	1	4475.67	5.33	238.75	5.33
Trial012	subj17	C	5	0	4480	3725	179.13	218.88	238.76	179.13	1	1	1	4480.9	4	179.13	4
Trial012	subj18	C	5	0	4479	-	0	0	0	0	0	0	1	4479.97	0	0	0
Trial012	subj19	C	5	0	4475	1730.86	139.24	178.99	218.76	139.24	1	1	1	4475.92	3.11	139.24	3.11
Trial012	subj1	C	5	0	4489	-	0	0	0	0	0	0	1	4489.79	0	0	0
Trial012	subj20	C	5	0	4490	-	0	0	0	0	0	0	1	4490.94	0	0	0
Trial012	subj21	C	5	0	4489	-	0	0	0	0	0	0	1	4489.98	0	0	0
Trial012	subj22	C	5	0	4476	-	0	0	0	0	0	0	1	4476.98	0	0	0
Trial012	subj23	C	5	0	4490	-	0	0	0	0	0	0	1	4490.56	0	0	0
Trial012	subj24	C	5	0	4472	-	0	0	0	0	0	0	1	4472.07	0	0	0
Trial012	subj25	C	5	0	4496	-	0	0	0	0	0	0	1	4496.83	0	0	0
Trial012	subj26	C	5	0	4475	-	0	0	0	0	0	0	1	4475.7	0	0	0
Trial012	subj27	C	5	0	4353	1488.83	179	218.75	258.51	179	1	1	1	4353.13	4.11	179	4.11
Trial012	subj28	C	5	0	4491	-	0	0	0	0	0	0	1	4491.64	0	0	0
Trial012	subj29	C	5	0	4480	-	0	0	0	0	0	0	1	4480.51	0	0	0
Trial012	subj30	C	5	0	4480	-	0	0	0	0	0	0	1	4480.34	0	0	0
Trial012	subj31	C	5	0	4474	-	0	0	0	0	0	0	1	4474.71	0	0	0
Trial012	subj32	C	5	0	4487	-	0	0	0	0	0	0	1	4487.48	0	0	0
Trial012	subj33	C	5	0	4484	-	0	0	0	0	0	0	1	4484.18	0	0	0
Trial012	subj34	C	5	0	4479	-	0	0	0	0	0	0	1	4479.98	0	0	0
Trial012	subj3	C	5	0	4491	1805.96	517.14	576.89	636.51	517.14	1	1	1	4491.26	11.51	517.14	11.51
Trial012	subj4	C	5	0	4481	-	0	0	0	0	0	0	1	4481.68	0	0	0
Trial012	subj5	C	5	0	4487	-	0	0	0	0	0	0	1	4487.24	0	0	0
Trial012	subj6	C	5	0	4479	2470.1	457.51	497.27	576.77	238.63	1	2	1	4479.14	10.21	417.63	9.32
Trial012	subj7	C	5	0	4476	-	0	0	0	0	0	0	1	4476.16	0	0	0
Trial012	subj8	C	5	0	4350	1983.28	218.75	258.51	298.26	218.75	1	1	1	4350.76	5.03	218.75	5.03
Trial012	subj9	C	5	0	4485	1759.95	378.01	417.76	457.5	378.01	1	1	1	4485.62	8.43	378.01	8.43
										118.244
Trial012	2016-07-01	B	6	0	4482	3010.5	1034.3	1352.66	1392.4	139.25	2	4	1	4482.42	23.07	994.55	22.19
Trial012	subj10	B	6	0	4471	-	0	0	0	0	0	0	1	4471.41	0	0	0
Trial012	subj11	B	6	0	4478	-	0	0	0	0	0	0	1	4478.74	0	0	0
Trial012	subj12	B	6	0	4495	-	0	0	0	0	0	0	1	4495.72	0	0	0
Trial012	subj13	B	6	0	4475	-	0	0	0	0	0	0	1	4475.73	0	0	0
Trial012	subj14	B	6	0	4485	1441.72	437.76	477.51	517.27	238.77	2	2	1	4485.03	9.76	437.76	9.76
Trial012	subj15	B	6	0	4460	-	0	39.88	39.88	0	0	0	1	4460.71	0	0	0
Trial012	subj16_a	B	6	0	4475	497.46	537.02	616.64	656.38	318.26	1	2	1	4475.67	12	497.26	11.11
Trial012	subj17	B	6	0	4480	3406.75	278.5	318.25	357.99	278.5	1	1	1	4480.9	6.22	278.5	6.22
Trial012	subj18	B	6	0	4479	-	0	0	0	0	0	0	1	4479.97	0	0	0
Trial012	subj19	B	6	0	4475	-	0	0	0	0	0	0	1	4475.92	0	0	0
Trial012	subj1	B	6	0	4489	-	0	0	0	0	0	0	1	4489.79	0	0	0
Trial012	subj20	B	6	0	4490	1268.49	616.64	636.5	676.28	258.64	1	3	1	4490.94	13.73	576.9	12.85
Trial012	subj21	B	6	0	4489	710.64	119.38	119.38	139.27	119.38	1	1	1	4489.98	2.66	119.38	2.66
Trial012	subj22	B	6	0	4476	-	0	0	0	0	0	0	1	4476.98	0	0	0
Trial012	subj23	B	6	0	4490	-	0	0	0	0	0	0	1	4490.56	0	0	0
Trial012	subj24	B	6	0	4472	792.25	736.04	756.03	815.64	318.27	2	2	1	4472.07	16.46	736.04	16.46
Trial012	subj25	B	6	0	4496	-	0	0	0	0	0	0	1	4496.83	0	0	0
Trial012	subj26	B	6	0	4475	-	0	0	0	0	0	0	1	4475.7	0	0	0
Trial012	subj27	B	6	0	4353	514.19	477.38	537.13	576.87	159.12	1	2	1	4353.13	10.97	437.64	10.05
Trial012	subj28	B	6	0	4491	1010.69	218.87	258.63	298.37	218.87	1	1	1	4491.64	4.87	218.87	4.87
Trial012	subj29	B	6	0	4480	-	0	0	0	0	0	0	1	4480.51	0	0	0
Trial012	subj30	B	6	0	4480	1934.3	119.25	119.25	218.74	119.25	1	1	1	4480.34	2.66	119.25	2.66
Trial012	subj31	B	6	0	4474	-	0	0	0	0	0	0	1	4474.71	0	0	0
Trial012	subj32	B	6	0	4487	-	0	0	0	0	0	0	1	4487.48	0	0	0
Trial012	subj33	B	6	0	4484	875.73	377.9	497.26	556.99	198.89	2	2	1	4484.18	8.43	377.9	8.43
Trial012	subj34	B	6	0	4479	839.9	318.3	377.91	417.63	218.8	2	2	1	4479.98	7.1	318.3	7.1
Trial012	subj3	B	6	0	4491	1248.95	497.26	656.39	716.15	497.26	1	1	1	4491.26	11.07	497.26	11.07
Trial012	subj4	B	6	0	4481	861.49	198.88	338.13	377.88	198.88	1	1	1	4481.68	4.44	198.88	4.44
Trial012	subj5	B	6	0	4487	-	0	59.75	59.75	0	0	0	1	4487.24	0	0	0
Trial012	subj6	B	6	0	4479	1515.33	915.01	1014.52	1054.28	99.37	1	4	1	4479.14	20.43	775.77	17.32
Trial012	subj7	B	6	0	4476	-	0	0	0	0	0	0	1	4476.16	0	0	0
Trial012	subj8	B	6	0	4350	451.62	815.63	974.68	1054.19	159.13	2	3	1	4350.76	18.75	795.63	18.29
Trial012	subj9	B	6	0	4485	1282.44	437.76	537.26	577.01	298.5	1	2	1	4485.62	9.76	417.88	9.32
										98.9602
Trial012	2016-07-01	A	7	0	4482	3428.14	358.02	358.02	397.88	358.02	1	1	1	4482.42	7.99	358.02	7.99
Trial012	subj10	A	7	0	4471	890.97	99.5	238.75	338.12	99.5	1	1	1	4471.41	2.23	99.5	2.23
Trial012	subj11	A	7	0	4478	-	0	0	0	0	0	0	1	4478.74	0	0	0
Trial012	subj12	A	7	0	4495	1034.66	278.51	298.38	358.01	278.51	1	1	1	4495.72	6.19	278.51	6.19
Trial012	subj13	A	7	0	4475	-	0	0	0	0	0	0	1	4475.73	0	0	0
Trial012	subj14	A	7	0	4485	1222.98	198.88	198.88	218.74	198.88	1	1	1	4485.03	4.43	198.88	4.43
Trial012	subj15	A	7	0	4460	-	0	0	0	0	0	0	1	4460.71	0	0	0
Trial012	subj16_a	A	7	0	4475	-	0	0	0	0	0	0	1	4475.67	0	0	0
Trial012	subj17	A	7	0	4480	-	0	0	0	0	0	0	1	4480.9	0	0	0
Trial012	subj18	A	7	0	4479	-	0	0	0	0	0	0	1	4479.97	0	0	0
Trial012	subj19	A	7	0	4475	-	0	0	0	0	0	0	1	4475.92	0	0	0
Trial012	subj1	A	7	0	4489	-	0	0	0	0	0	0	1	4489.79	0	0	0
Trial012	subj20	A	7	0	4490	890.61	358.01	377.89	397.76	198.87	1	2	1	4490.94	7.97	338.12	7.53
Trial012	subj21	A	7	0	4489	849.91	358.01	377.9	537.02	358.01	1	1	1	4489.98	7.97	358.01	7.97
Trial012	subj22	A	7	0	4476	-	0	0	0	0	0	0	1	4476.98	0	0	0
Trial012	subj23	A	7	0	4490	731.1	99.5	198.87	318.26	99.5	1	1	1	4490.56	2.22	99.5	2.22
Trial012	subj24	A	7	0	4472	-	0	0	0	0	0	0	1	4472.07	0	0	0
Trial012	subj25	A	7	0	4496	1969.79	218.74	218.74	258.49	218.74	1	1	1	4496.83	4.86	218.74	4.86
Trial012	subj26	A	7	0	4475	-	0	0	0	0	0	0	1	4475.7	0	0	0
Trial012	subj27	A	7	0	4353	-	0	0	0	0	0	0	1	4353.13	0	0	0
Trial012	subj28	A	7	0	4491	652.68	318.25	358	397.76	178.99	1	2	1	4491.64	7.09	298.36	6.64
Trial012	subj29	A	7	0	4480	-	0	0	0	0	0	0	1	4480.51	0	0	0
Trial012	subj30	A	7	0	4480	2351.93	198.99	258.63	377.89	198.99	1	1	1	4480.34	4.44	198.99	4.44
Trial012	subj31	A	7	0	4474	-	0	0	0	0	0	0	1	4474.71	0	0	0
Trial012	subj32	A	7	0	4487	-	0	0	0	0	0	0	1	4487.48	0	0	0
Trial012	subj33	A	7	0	4484	-	0	0	0	0	0	0	1	4484.18	0	0	0
Trial012	subj34	A	7	0	4479	-	0	0	0	0	0	0	1	4479.98	0	0	0
Trial012	subj3	A	7	0	4491	-	0	0	0	0	0	0	1	4491.26	0	0	0
Trial012	subj4	A	7	0	4481	-	0	0	0	0	0	0	1	4481.68	0	0	0
Trial012	subj5	A	7	0	4487	-	0	0	0	0	0	0	1	4487.24	0	0	0
Trial012	subj6	A	7	0	4479	640.19	517.01	1153.65	1253.16	517.01	1	1	1	4479.14	11.54	517.01	11.54
Trial012	subj7	A	7	0	4476	-	0	0	0	0	0	0	1	4476.16	0	0	0
Trial012	subj8	A	7	0	4350	650.49	596.76	636.51	676.27	258.62	1	2	1	4350.76	13.72	576.88	13.26
Trial012	subj9	A	7	0	4485	-	0	0	0	0	0	0	1	4485.62	0	0	0
										118.535

[truncated: 5 more sheets: lineDwell, BigtosmallTTFF, BigtosmallDwell, equalsizeTTFF, equalsizeDwell]
